# Supplementary material for: Applying the revised Chinese Job Content Questionnaire to assess psychosocial work conditions among Taiwan's hospital workers
Source: BMC Public Health. 2011 Jun 18;11:478. doi: 10.1186/1471-2458-11-478 (PMC3146858; doi:10.1186/1471-2458-11-478)
Supplement: Additional file 1 — Excel_VBA module for plotting graphical representations. An Excel_VBA used to plot both four quadrant diagram and item-by-item bar chart plots. [file 1471-2458-11-478-S1.XLS]

## Sheet: temp
Q12	2	55	99	99	7	item	DIF for 1	DIF for 2	Belta_g	Tolerance*SE	favor to	Tolerance		person	person	measure	SE
99	-35	0.29	Q 11	Was your admission date changed by the hospital?	REM	1	1	2	-0.380007	0.205323	1	2.58		REM	REM	-0.88	0.4
65	-34	0.26	Q 9:	How do you feel about the length of time you were	RCF	13	1	2	0.19342	0.176974	2	2.58		RCF	RCF	-1.97	0.39
76	-33	0.42	Q 12	From the time you arrived at the hospital, did yo	RTK	14	1	2	0.246498	0.154416	2	2.58		RTK	RTK	-1.2	0.4
45	-32	0.34	Q 40	Sometimes, a member of staff will say one thing a	RF4	15	1	2	0.187582	0.136746	2	2.58		RF4	RF4	0.67	0.43
76	-31	0.24	Q 59	On the day you left hospital, was your discharge	RVL	17	1	2	-0.341837	0.21773	1	2.58		RVL	RVL	0.86	0.43
28	-30	0.26	Q 67	Did a member of staff tell you about any danger s	RFF	18	1	2	0.216252	0.165057	2	2.58		RFF	RFF	-0.21	0.41
45	-29	0.33	Q 41	Were you involved as much as you wanted to be in	RNJ	28	1	2	0.325786	0.251941	2	2.58		RNJ	RNJ	-3.97	0.49
36	-28	0.31	Q 63	Did a member of staff explain the purpose of the	RDD									RDD	RDD	-1.2	0.4
55	-27	0.33	Q 64	Did a member of staff tell you about medication s	RN5									RN5	RN5	-0.04	0.42
45	-26	0.34	Q 31	When you had important questions to ask the docto	RC1									RC1	RC1	-2.78	0.41
55	-25	0.24	Q 33	Did doctors talk in front of you as if you weren'	RLU									RLU	RLU	-2.29	0.4
99	-24	0.33	Q 35	When you had important questions to ask a nurse,	RXL									RXL	RXL	-2.13	0.4
76	-23	0.31	Q 37	Did nurses talk in front of you as if you weren't	RAE									RAE	RAE	-3.13	0.43
88	-22	0.33	Q 20	Were you ever bothered by noise at night from oth	RXH									RXH	RXH	-2.45	0.4
76	-21	0.25	Q 21	Were you ever bothered by noise at night from hos	RXQ									RXQ	RXQ	-2.45	0.4
88	-20	0.27	Q 22	In your opinion, how clean was the hospital room	RJF									RJF	RJF	-3.13	0.43
88	-19	0.26	Q 28	How would you rate the hospital food?	RWY									RWY	RWY	-1.35	0.4
65	-18	0.29	Q 46	Were you given enough privacy when being examined	RGT									RGT	RGT	-1.04	0.4
76	-17	0.31	Q 72	Overall, did you feel you were treated with respe	RW3									RW3	RW3	-0.38	0.41
99	-16	0.24	Q 48	Do you think the hospital staff did everything th	RQM									RQM	RQM	-2.13	0.4
55	-15	0.32			RFS									RFS	RFS	-0.55	0.41
65	-14	0.27			RBV									RBV	RBV	-1.51	0.39
99	-13	0.32			RLN									RLN	RLN	0.67	0.43
65	-12	0.3			REN									REN	REN	-1.04	0.4
99	-11	0.31			RDE									RDE	RDE	-1.04	0.4
99	-10	0.34			RJR									RJR	RJR	-1.51	0.39
65	-9	0.26			RXP									RXP	RXP	1.66	0.46
88	-8	0.31			RN7									RN7	RN7	-0.04	0.42
76	-6.99	0.27			RTG									RTG	RTG	2.98	0.59
99	-5.99	0.31			RP5									RP5	RP5	-1.97	0.39
65	-4.97	0.22			RBD									RBD	RBD	1.25	0.45
76	-3.93	0.22			RC3									RC3	RC3	-3.13	0.43
65	-2.86	0.34			RWH									RWH	RWH	-0.21	0.41
65	-1.76	0.3			RJN									RJN	RJN	-0.04	0.42
76	-0.73	0.24			RVV									RVV	RVV	1.88	0.48
65	0	0.27			RXR									RXR	RXR	-1.04	0.4
65	0.27	0.33			RXC									RXC	RXC	-2.29	0.4
76	0.24	0.31			RVR									RVR	RVR	0.31	0.42
76	0.14	0.34			RDU									RDU	RDU	-1.51	0.39
55	0.07	0.34			RR7									RR7	RR7	1.45	0.45
88	0.03	0.34			RLT									RLT	RLT	-2.78	0.41
99	0.01	0.32			RTE									RTE	RTE	-1.51	0.39
55	0.01	0.22			RN3									RN3	RN3	-1.97	0.39
76	0	0.21			RJ1									RJ1	RJ1	-1.2	0.4
65	0	0.25			RCD									RCD	RCD	-1.04	0.4
76	0	0.29			RR1									RR1	RR1	-1.04	0.4
99	0	0.24			RD7									RD7	RD7	-1.2	0.4
65	0	0.33			RLQ									RLQ	RLQ	1.45	0.45
99	0	0.33			RQQ									RQQ	RQQ	-3.32	0.44
76	0	0.33			RQX									RQX	RQX	-2.13	0.4
65	0	0.34			RWA									RWA	RWA	-4.52	0.56
76	0	0.24			RYJ									RYJ	RYJ	0.49	0.43
36	0	1.83			RGQ									RGQ	RGQ	-2.61	0.41
99	0	1.83			5QT									5QT	5QT	-1.97	0.39
65	0	1.83			RGP									RGP	RGP	-0.38	0.41
65	0	0.28			RNQ									RNQ	RNQ	-0.38	0.41
99	0	0.31			RJZ									RJZ	RJZ	0.13	0.42
99	0	0.33			RAX									RAX	RAX	-0.04	0.42
88	0	0.32			RXN									RXN	RXN	-1.82	0.39
88	0	0.26			RR8									RR8	RR8	-2.45	0.4
76	0	0.26			RBQ									RBQ	RBQ	-0.55	0.41
36	0	0.28			REP									REP	REP	-0.55	0.41
76	0	0.26			RC9									RC9	RC9	-3.13	0.43
76	0	0.23			RWF									RWF	RWF	-1.97	0.39
99	0	0.3			RJ6									RJ6	RJ6	-1.04	0.4
76	0	0.33			RPA									RPA	RPA	-0.21	0.41
36	0	0.33			RQ8									RQ8	RQ8	-0.88	0.4
76	0	0.32			RJD									RJD	RJD	-1.66	0.39
99	0	0.31			RXF									RXF	RXF	1.66	0.46
76	0	0.31			RD8									RD8	RD8	0.31	0.42
99	0	0.25			RNH									RNH	RNH	-1.2	0.4
65	0	0.28			RM1									RM1	RM1	0.13	0.42
88	0	0.34			RVJ									RVJ	RVJ	0.31	0.42
76	0	0.3			RNL									RNL	RNL	-1.97	0.39
55	0	0.33			RAP									RAP	RAP	-2.78	0.41
36	0	0.33			RVW									RVW	RVW	1.05	0.44
65	0	0.36			RV8									RV8	RV8	-2.61	0.41
76	0	0.33			RNS									RNS	RNS	-2.61	0.41
76	0	0.31			RBZ									RBZ	RBZ	-0.55	0.41
55	0	0.33			RJL									RJL	RJL	-0.71	0.4
88	0	0.33			RTF									RTF	RTF	2.37	0.52
65	0	0.29			RX1									RX1	RX1	0.86	0.43
99	0	0.28			RBF									RBF	RBF	1.05	0.44
88	0	0.33			RTH									RTH	RTH	-1.35	0.4
88	0	0.27			RGM									RGM	RGM	-1.04	0.4
99	0	0.28			RW6									RW6	RW6	-0.38	0.41
99	0	0.33			RGN									RGN	RGN	-1.35	0.4
99	0	0.29			RK9									RK9	RK9	-1.2	0.4
76	0	0.22			RD3									RD3	RD3	-3.97	0.49
99	0	0.27			RHU									RHU	RHU	0.13	0.42
99	0	0.33			RPC									RPC	RPC	-1.2	0.4
76	0	0.33			RL1									RL1	RL1	-0.38	0.41
99	0	0.3			RHW									RHW	RHW	-0.71	0.4
99	0	0.3			RMC									RMC	RMC	-1.66	0.39
76	0	0.3			RDZ									RDZ	RDZ	0.13	0.42
99	0	0.38			RT3									RT3	RT3	-1.66	0.39
65	0	0.32			REF									REF	REF	-1.97	0.39
99	0	0.28			RH8									RH8	RH8	-2.61	0.41
65	0	0.3			RAL									RAL	RAL	-1.51	0.39
99	0	0.34			RQ6									RQ6	RQ6	-1.51	0.39
76	0	0.32			RBB									RBB	RBB	1.45	0.45
99	0	0.31			RAN									RAN	RAN	0.86	0.43
55	0	0.21			RRJ									RRJ	RRJ	1.45	0.45
99	0	0.31			RA2									RA2	RA2	1.45	0.45
99	0	0.3			RD1									RD1	RD1	1.66	0.46
99	0	0.29			RM3									RM3	RM3	1.05	0.44
55	0	0.3			RNZ									RNZ	RNZ	1.45	0.45
99	0	0.34			RXK									RXK	RXK	2.12	0.49
65	0	0.24			RCC									RCC	RCC	2.12	0.49
88	0	0.27			RHQ									RHQ	RHQ	2.12	0.49
65	0	0.26			RK5									RK5	RK5	0.13	0.42
76	0	0.29			RXW									RXW	RXW	0.67	0.43
28	0	0.32			RA9									RA9	RA9	0	0
65	0	0.26			RYQ									RYQ	RYQ	0	0
28	0	0.28			RTR									RTR	RTR	0	0
88	0	0.27			RE9									RE9	RE9	0	0
76	0	0.28			RJC									RJC	RJC	0	0
88	0	0.27			RHM									RHM	RHM	0	0
99	0	0.28			RAJ									RAJ	RAJ	0	0
88	0	0.28			RVY									RVY	RVY	0	0
55	0	0.29			RJ7									RJ7	RJ7	0	0
88	0	0.25			RBN									RBN	RBN	0	0
99	0	0.26			RWJ									RWJ	RWJ	0	0
99	0	0.26			RTP									RTP	RTP	0	0
65	0	0.24			RMP									RMP	RMP	0	0
36	0	0.29			RBA									RBA	RBA	0	0
76	0	0.24			RNA									RNA	RNA	0	0
65	0	0.28			RAS									RAS	RAS	0	0
55	0	0.29			RJ2									RJ2	RJ2	0	0
99	0	0.29			RBT									RBT	RBT	0	0
88	0				RTD									RTD	RTD	0	0
28	0				RQW									RQW	RQW	0	0
76	0				RCX									RCX	RCX	0	0
99	0				RFR									RFR	RFR	0	0
99	0				RPY									RPY	RPY	0	0
99	0				RL4									RL4	RL4	0	0
99	0				RKE									RKE	RKE	0	0
99	0				RM4									RM4	RM4	0	0
76	0				RWD									RWD	RWD	0	0
99	0				RRV									RRV	RRV	0	0
76	0				RRK									RRK	RRK	0	0
28	0				RJE									RJE	RJE	0	0
36	0				RM2									RM2	RM2	0	0
65	0				RA7									RA7	RA7	0	0
55	0				RKB									RKB	RKB	0	0
99	0				RWE									RWE	RWE	0	0
36	0				RTX									RTX	RTX	0	0
65	0				RBK									RBK	RBK	0	0
55	0				RET									RET	RET	0	0
55	0				RWW									RWW	RWW	0	0
36	0				RWG									RWG	RWG	0	0
19	0				RFW									RFW	RFW	0	0
36	0				RGR									RGR	RGR	0	0
99	0				RYR									RYR	RYR	0	0
76	0				RA3									RA3	RA3	0	0
55	0				RGC									RGC	RGC	0	0
65	0				RN1									RN1	RN1	0	0
76	0				RBL									RBL	RBL	0	0
65	0				RWP									RWP	RWP	0	0
55	0				RRF									RRF	RRF	0	0
65	0				RA4									RA4	RA4	0	0
88	0				RCB									RCB	RCB	0	0
45	0
76	0
36	0
76	0
99	0
99	0
76	0
88	0
65	0
99	0
88	0
88	0
76	0
88	0
55
99
99
99
99
65
65
45
65
99
99
88
65
45
76
45
76
99
65
65
55
65
88
65
76
55
99
76
65
65
55
99
99
55
65
76
65
45
45
99
76
88
55
65
88
88
99
55
55
65
88
99
65
65
55
76
99
76
99
88
45
76
76
76
99
65
65
88
55
65
76
55
55
45
65
55
55
45
19
19
65
65
28
76
76
55
65
76
65
99
65
45
76
36
65
65
99
88
76
76
88
76
76
88
76
65
76
65
99
65
76
65
65
88
88
99
99
76
76
76
45
55
88
99
88
45
36
99
55
65
76
45
55
99
65
99
99
99
65
88
76
45
99
88
76
99
99
99
99
88
99
65
76
99
99
88
76
99
45
55
65
76
76
99
88
88
88
45
55
99
76
65
65
88
76
99
76
55
45
99
65
99
76
76
76
76
88
99
99
76
65
76
65
99
65
76
99
65
65
99
45
76
99
65
99
88
76
76
99
76
76
76
99
88
55
76
55
99
99
88
55
99
65
36
76
88
76
88
65
65
99
76
76
99
76
45
76
76
76
65
76
99
45
36
65
55
65
65
45
76
65
65
55
76
76
88
99
88
88
55
88
45
88
55
99
76
65
99
76
65
55
65
45
99
99
88
36
99
99
65
76
99
65
99
99
76
99
55
45
99
88
88
76
99
76
76
65
76
76
76
88
76
76
45
76
65
45
55
76
55
76
76
65
36
76
99
76
88
28
45
8
36
36
45
65
45
99
45
88
76
76
65
76
76
88
76
36
45
36
55
99
65
99
55
76
76
36
65
55
65
88
45
65
76
55
99
45
76
76
45
76
76
55
65
65
55
88
65
55
99
45
65
36
76
55
2
55
76
45
36
55
76
76
55
55
99
99
45
65
99
65
88
45
45
19
76
88
88
88
99
99
65
76
99
45
55
88
65
99
99
99
55
76
45
76
88
65
19
55
45
88
65
99
65
55
55
99
88
99
76
88
55
88
55
76
76
65
99
76
11
99
65
55
76
99
88
88
55
88
65
65
65
76
55
65
88
76
65
65
55
99
76
99
76
45
76
55
45
45
99
65
99
65
65
45
65
76
88
76
76
99
88
99
76
76
65
45
99
99
65
88
36
76
36
55
99
88
55
99
88
65
99
88
99
65
65
76
76
76
65
76
88
65
65
65
76
19
76
65
65
65
76
76
76
99
65
76
65
65
45
76
65
65
99
76
55
99
76
76
76
65
88
88
36
99
88
88
36
55
99
76
76
88
76
88
76
76
65
76
76
65
76
99
99
99
76
76
99
99
99
88
65
65
55
19
65
45
55
76
45
55
65
76
76
65
65
55
88
55
99
76
76
99
65
88
99
76
76
76
99
99
76
65
99
76
88
65
76
88
99
19
65
76
76
99
76
45
76
76
55
99
99
65
28
65
55
65
76
99
88
76
99
76
65
65
76
76
76
88
76
36
99
55
65
65
76
99
76
99
99
99
65
55
76
88
65
65
65
55
99
99
76
76
99
76
76
76
99
65
65
76
99
65
99
99
65
99
76
65
99
99
99
99
65
99
65
65
99
76
76
76
45
76
76
45
99
28
45
76
55
88
45
99
99
88
99
99
88
45
76
88
99
65
76
65
65
99
65
76
99
99
76
99
99
76
99
88
99
99
99
99
99
99
76
88
28
76
99
45
65
99
36
99
55
76
65
45
55
65
28
65
55
55
65
45
76
55
88
19
88
99
45
99
99
65
76
65
65
76
76
45
76
99
65
65
65
76
99
99
36
99
88
76
76
88
65
65
99
99
65
99
99
99
76
99
45
76
65
55
88
55
76
99
76
88
65
65
99
88
65
45
76
76
99
76
76
55
45
76
76
76
88
55
76
76
99
45
65
65
65
55
99
55
88
99
88
76
65
65
88
65
76
99
99
99
76
36
28
19
76
76
36
88
45
76
99
28
76
99
65
55
99
88
88
99
99
65
65
65
65
99
99
65
65
65
65
99
76
99
19
55
99
65
99
76
65
99
99
65
76
76
76
99
99
76
76
76
76
99
99
55
76
65
99
55
76
76
88
45
88
76
88
99
88
99
99
99
76
76
88
99
76
76
65
65
76
55
99
28
76
65
28
88
65
99
76
99
45
88
76
88
55
65
65
55
76
76
28
65
65
76
88
76
45
99
88
55
76
76
65
76
99
45
99
65
76
76
45
55
45
99
65
65
88
28
88
76
55
76
36
55
76
11
65
55
28
65
45
76
65
99
88
99
55
45
65
88
88
76
36
88
88
65
76
88
76
88
76
88
76
99
76
99
88
99
76
76
99
76
55
65
76
88
76
65
99
88
76
65
65
76
99
76
99
76
45
65
76
76
55
55
65
88
76
76
65
45
76
65
55
65
76
65
99
55
65
55
19
28
65
76
65
76
76
99
65
55
65
99
65
65
76
99
45
88
99
88
88
99
65
88
76
76
76
76
76
8
55
99
76
76
88
65
76
55
65
65
76
76
76
76
65
76
76
76
88
76
45
76
76
88
88
99
76
99
76
99
55
99
55
45
65
65
99
76
76
99
99
65
65
99
88
65
65
65
76
36
36
99
55
55
65
55
76
76
76
99
88
99
65
55
88
76
88
88
55
88
76
55
76
88
99
99
88
99
99
76
36
88
55
76
55
65
55
88
65
99
88
76
76
88
55
65
76
76
76
76
76
88
65
76
99
99
99
55
45
88
45
88
76
76
76
45
55
28
65
99
65
88
36
88
99
99
36
65
55
55
36
76
76
88
65
45
76
45
76
76
65
76
76
55
65
99
55
88
65
65
65
55
88
76
28
36
76
55
65
99
65
99
55
65
65
76
55
65
65
76
55
65
88
55
11
55
45
55
45
45
36
45
88
36
36
36
36
19
65
65
65
88
76
65
99
76
55
65
45
88
36
88
65
65
36
88
76
76
76
88
88
76
76
99
65
88
76
88
99
88
99
45
99
99
55
76
45
88
88
65
76
65
88
45
99
36
99
99
88
76
88
99
99
99
65
19
45
65
65
55
76
65
99
55
76
76
45
76
65
76
76
36
76
76
19
99
88
65
99
55
65
65
65
88
55
99
45
45
55
88
88
99
65
65
99
88
88
88
76
99
65
99
99
76
99
45
76
55
76
88
76
65
45
55
76
99
99
65
76
76
99
76
65
45
76
76
55
99
88
76
76
55
55
88
76
99
88
76
88
76
99
99
76
88
99
76
65
76
76
88
88
88
76
76
88
76
99
65
76
99
99
99
88
88
88
99
65
88
88
55
99
99
76
76
55
99
76
88
36
76
76
99
76
99
88
65
99
88
76
76
36
88
76
88
76
99
99
55
65
65
65
76
99
76
76
36
55
65
76
99
36
55
55
88
88
99
88
99
76
99
76
55
99
36
99
76
76
99
99
76
65
99
76
55
65
65
99
76
65
99
76
45
55
99
88
88
65
65
65

## Sheet: print
Group_colum	characteristics	Column_item	item no	Group mark	cat1	cat2		order	110
1000		2	1	All	0	3		1
1	Admi. Staff	2	1	Admi. Staff	0	3		2
2	Technician	2	1	Technician	0	3		3
3	Nurse	2	1	Nurse	0	3		4
4	Physician	2	1	Physician	0	3		5
1000		3	2	All	0	3		7
1	Admi. Staff	3	2	Admi. Staff	0	3		8
2	Technician	3	2	Technician	0	3		9
3	Nurse	3	2	Nurse	0	3		10
4	Physician	3	2	Physician	0	3		11
1000		4	3	All	0	3		12
1	Admi. Staff	4	3	Admi. Staff	0	3		13
2	Technician	4	3	Technician	0	3		14
3	Nurse	4	3	Nurse	0	3		15
4	Physician	4	3	Physician	0	3		16
1000		5	4	All	0	3		17
1	Admi. Staff	5	4	Admi. Staff	0	3		18
2	Technician	5	4	Technician	0	3		19
3	Nurse	5	4	Nurse	0	3		20
4	Physician	5	4	Physician	0	3		21
1000		6	5	All	0	3		22
1	Admi. Staff	6	5	Admi. Staff	0	3		23
2	Technician	6	5	Technician	0	3		24
3	Nurse	6	5	Nurse	0	3		25
4	Physician	6	5	Physician	0	3		26
1000		7	6	All	0	3		27
1	Admi. Staff	7	6	Admi. Staff	0	3		28
2	Technician	7	6	Technician	0	3		29
3	Nurse	7	6	Nurse	0	3		30
4	Physician	7	6	Physician	0	3		31
1000		8	7	All	0	3		32
1	Admi. Staff	8	7	Admi. Staff	0	3		33
2	Technician	8	7	Technician	0	3		34
3	Nurse	8	7	Nurse	0	3		35
4	Physician	8	7	Physician	0	3		36
1000		9	8	All	0	3		37
1	Admi. Staff	9	8	Admi. Staff	0	3		38
2	Technician	9	8	Technician	0	3		39
3	Nurse	9	8	Nurse	0	3		40
4	Physician	9	8	Physician	0	3		41
1000		10	9	All	0	3		42
1	Admi. Staff	10	9	Admi. Staff	0	3		43
2	Technician	10	9	Technician	0	3		44
3	Nurse	10	9	Nurse	0	3		45
4	Physician	10	9	Physician	0	3		46
1000		11	10	All	0	3		47
1	Admi. Staff	11	10	Admi. Staff	0	3		48
2	Technician	11	10	Technician	0	3		49
3	Nurse	11	10	Nurse	0	3		50
4	Physician	11	10	Physician	0	3		51
1000		12	11	All	0	3		52
1	Admi. Staff	12	11	Admi. Staff	0	3		53
2	Technician	12	11	Technician	0	3		54
3	Nurse	12	11	Nurse	0	3		55
4	Physician	12	11	Physician	0	3		56
1000		13	12	All	0	3		57
1	Admi. Staff	13	12	Admi. Staff	0	3		58
2	Technician	13	12	Technician	0	3		59
3	Nurse	13	12	Nurse	0	3		60
4	Physician	13	12	Physician	0	3		61
1000		14	13	All	0	3		62
1	Admi. Staff	14	13	Admi. Staff	0	3		63
2	Technician	14	13	Technician	0	3		64
3	Nurse	14	13	Nurse	0	3		65
4	Physician	14	13	Physician	0	3		66
1000		15	14	All	0	3		67
1	Admi. Staff	15	14	Admi. Staff	0	3		68
2	Technician	15	14	Technician	0	3		69
3	Nurse	15	14	Nurse	0	3		70
4	Physician	15	14	Physician	0	3		71
1000		16	15	All	0	3		72
1	Admi. Staff	16	15	Admi. Staff	0	3		73
2	Technician	16	15	Technician	0	3		74
3	Nurse	16	15	Nurse	0	3		75
4	Physician	16	15	Physician	0	3		76
1000		17	16	All	0	3		77
1	Admi. Staff	17	16	Admi. Staff	0	3		78
2	Technician	17	16	Technician	0	3		79
3	Nurse	17	16	Nurse	0	3		80
4	Physician	17	16	Physician	0	3		81
1000		18	17	All	0	3		82
1	Admi. Staff	18	17	Admi. Staff	0	3		83
2	Technician	18	17	Technician	0	3		84
3	Nurse	18	17	Nurse	0	3		85
4	Physician	18	17	Physician	0	3		86
1000		19	18	All	0	3		87
1	Admi. Staff	19	18	Admi. Staff	0	3		88
2	Technician	19	18	Technician	0	3		89
3	Nurse	19	18	Nurse	0	3		90
4	Physician	19	18	Physician	0	3		91
1000		20	19	All	0	3		92
1	Admi. Staff	20	19	Admi. Staff	0	3		93
2	Technician	20	19	Technician	0	3		94
3	Nurse	20	19	Nurse	0	3		95
4	Physician	20	19	Physician	0	3		96
1000		21	20	All	0	3		97
1	Admi. Staff	21	20	Admi. Staff	0	3		98
2	Technician	21	20	Technician	0	3		99
3	Nurse	21	20	Nurse	0	3		100
4	Physician	21	20	Physician	0	3		101
1000		22	21	All	0	3		102
1	Admi. Staff	22	21	Admi. Staff	0	3		103
2	Technician	22	21	Technician	0	3		104
3	Nurse	22	21	Nurse	0	3		105
4	Physician	22	21	Physician	0	3		106
1000		23	22	All	0	3		102
1	Admi. Staff	23	22	Admi. Staff	0	3		103
2	Technician	23	22	Technician	0	3		104
3	Nurse	23	22	Nurse	0	3		105
4	Physician	23	22	Physician	0	3		106

## Sheet: output3
19.5065
		<Better performance score Worse>
		6	8	10	12	14	16	18	20	22	24	26	28	30	32	34	36	38	40	42	44	46	48	score=50	52	54	56	58	60	62	64	66	68	70	72	74	76	78	80	82	84	86	88	90	92	94	96	98	0
		1																├	●	┤				∥
		2													├	─	●	┤						∥
		3																├	●	┤				∥
		4																├	●	┤				∥
		5																├	●	┤				∥
		7																	├	●	┤			∥
		8																		├	●	┤		∥
		9																	●	┤				∥
		10																	├	●	┤			∥
		11																	├	●	┤			∥
		13																├	─	●	─	┤		∥
		14																			├	●		∥
		15															├	─	●	┤				∥
		16																	├	─	●	┤		∥
		17																	├	─	●	┤		∥
		19																		├	─	●	┤	∥
		20																			├	●	┤	∥
		21																	├	─	●	┤		∥
		22																			├	─	●	∥
		23																		├	─	●	┤	∥
		25																	├	─	●	┤		∥
		26																	├	●	┤			∥
		27																├	─	●	┤			∥
		28																	├	─	●	┤		∥
		29																				├	●	∥	┤
		31																				├	─	●	┤
		32																					├	●	┤
		33																				├	─	●	┤
		34																				├	●	∥	┤
		35																				├	●	∥
		37																		├	●	┤		∥
		38																	├	●	┤			∥
		39																├	─	●	┤			∥
		40																			├	●	┤	∥
		41																		├	─	●		∥
		43																			├	●	─	∥
		44																			├	●	┤	∥
		45																			├	●	┤	∥
		46																				├	●	∥
		47																			├	●	┤	∥
		49																			├	●	─	∥
		50																			●	─	┤	∥
		51																		├	─	●	┤	∥
		52																			├	─	●	∥
		53																			├	●	─	∥
		55																	├	●	┤			∥
		56																	├	●	┤			∥
		57																	├	●	┤			∥
		58																	├	●	┤			∥
		59																	├	●	┤			∥
		61																	├	●				∥
		62																	├	●	┤			∥
		63																├	●	┤				∥
		64																	├	─	●	┤		∥
		65																		├	●	┤		∥
		67																					├	●	┤
		68																					├	●	┤
		69																						∥	●	┤
		70																				├	●	∥
		71																				├	●	∥
		73																			├	●	─	∥
		74																			├	─	●	∥
		75																			├	─	●	∥
		76																		├	●	┤		∥
		77																		├	─	●	┤	∥
		79																├	●	┤				∥
		80																├	●	┤				∥
		81																├	●	┤				∥
		82																├	●	┤				∥
		83																	├	●	┤			∥
		85																	├	●	─	┤		∥
		86																		├	─	●	┤	∥
		87																├	─	●	┤			∥
		88																		├	─	●	┤	∥
		89																	├	●	─	┤		∥
		91																├	─	●	┤			∥
		92																		├	●	─	┤	∥
		93														├	─	─	●	─	┤			∥
		94																	├	─	●	┤		∥
		95																├	─	●	┤			∥
		97																├	─	●	┤			∥
		98																	├	●	┤			∥
		99														├	─	─	●	┤				∥
		100																	├	─	●	┤		∥
		101															├	─	●	─	┤			∥
		103															├	─	●	─	┤			∥
		104																	├	●	─	┤		∥
		105														├	─	─	●	┤				∥
		106																	├	─	●	┤		∥
		107															├	─	●	─	┤			∥
		109																├	●	┤				∥
		110															├	─	●	┤				∥
		111															├	─	●	┤				∥
		112																	├	●	┤			∥
		113																├	●	┤				∥
		115														├	─	─	●	┤				∥
		116																├	─	●	┤			∥
		117														├	─	●	─	┤				∥
		118															├	─	●	┤				∥
		119															├	●	┤					∥
		121																├	●	┤				∥
		122																├	●	┤				∥
		123															├	─	●	┤				∥
		124																├	●	┤				∥
		125																├	●	┤				∥
		127																├	●	┤				∥
		128																├	●	┤				∥
		129															├	─	●	┤				∥
		130																├	●	┤				∥
		131															├	─	●	┤				∥
[truncated: 13 more columns]

## Sheet: output2
27.1396
		<worse performance score = 50 better> person=
		6	8	10	12	14	16	18	20	22	24	26	28	30	32	34	36	38	40	42	44	46	48	score=50	52	54	56	58	60	62	64	66	68	70	72	74	76	78	80	82	84	86	88	90	92	94	96	98	0
1		Q1																																			★
																								∥
2	＋	Q2																																										★
																								∥
3		Q3																											★
																								∥
4		Q4																																			★
																								∥
5		Q5																											★
																								∥
6		Q6																																			★
																								∥
7		Q7																											★
																								∥
8		Q8																											★
																								∥
9		Q9																											★
																								∥
10		Q10																																										★
																								∥
11		Q11																																										★
																								∥
12		Q12																											★
																								∥
13		Q13																											★
																								∥
14		Q14																																			★
																								∥
15		Q15																											★
																								∥
16		Q16																											★
																								∥
17		Q17																											★
																								∥
18		Q18																											★
																								∥
19		Q19																			★
																								∥
20		Q20																																			★
																								∥
21		Q21																																			★
																								∥
22		Q22																											★
																								∥
																								∥
																					★
																					45			∥
					Worst performing 20% of testees																						●		The Barchat Plot for item-by-item
					Intermediate 60% of testees																						∥		Score = 50
					Best performing 20% of testees																						★		the observed score
[truncated: 8 more columns]

## Sheet: output
		H_stress=281 =16.5% L_stress=136 =7.99% Active=1228 =72.11% Passive=58 =3.41%																																					★= person DL to PD (H to V) ●= SS to CS (H to V)
Dept				1	2	3	4	5	6	7	8	9	10	11	12	13	14	15	16	17	18		20			23		25					30	31		33					38	39	40
Person=	4
																																∥
																																∥
																																∥
																																∥
																																∥
																																∥
																																∥
																																∥
																																∥
																																∥
																																∥
																																∥
																																∥
																																∥
																																∥
																																∥
																																∥
																																∥
																																∥
																																∥
																																∥
																																∥
																																∥
																																∥
																																∥
																																∥
																																∥
																																∥
																																∥
			＝	＝	＝	＝	＝	＝	＝	＝	＝	＝	＝	＝	＝	＝	＝	＝	＝	＝	＝	＝	＝	＝	＝	＝	＝	＝	＝	＝	＝	＝	＝	＝	＝	＝	＝	＝	＝	＝	＝	＝	＝	＝	＝	＝	＝	＝	＝
																																∥
																																∥
																																∥
																																∥
																																∥
																																∥
																																∥
																																∥
																																∥
																																∥
																																∥
																																∥
																																∥
																																∥
																																∥
																																∥
																																∥
																																∥
																																∥
																																∥
																																∥
																																∥
																																∥
																																∥
																																∥
																																∥
																																∥
																																∥
																																∥
																																∥
																																∥
																																∥
																																∥
																																∥
[truncated: 17 more columns]

## Sheet: person
Person No	SD	DA	PD	superintendent	coworker	DL	Dept	DL		1	2	3	4	5	6	7	8	9	10	11	12	13	14	15	16	17	18	19	20	21	22
1	5.13	5.39	4.32	8.23	11.66	5.26	1	1.22		0.214	-3.493	0.672	0.241	-1.398	0.435	1.128	0.303	1.342	0.249	0.199	-2.535	0.638	0.884	-0.745	1.184	0.774	-1.211	0.55	0.195	0.151	0.103													1	0	1	1	0	0
2	0.99	1.49	0.61	-4.12	11.66	1.24	4	3.15		-0.502	-0.282	0.387	-0.296	-1.745	0.339	0.806	-0.048	0.975	-0.305	-0.563	-1.474	0.779	1.197	-2.552	0.112	2.592	-0.135	0.55	0.195	0.151	0.103													0	0	0	1	0	0
3	1.72	0.41	0.61	-1.42	3.35	1.065	1	2.15		-0.808	-0.561	0.105	0.284	0.144	-0.778	0.507	0.529	0.648	-0.305	-0.563	-1.474	0.779	1.197	-0.728	-0.834	0.763	0.814	0.177	-0.021	-0.071	-0.141													0	0	0	1	1	0
4	-0.32	0.41	1.15	-4.12	-3.1	0.045	4	1.22		0.007	2.609	-0.867	0.284	-0.805	0.924	-0.249	-1.229	-0.044	1.173	0.955	-1.846	-1.119	0.859	0.196	0.112	-0.179	-0.135	-1.815	1.584	1.255	-1.122													0	0	0	1	0	0
5	1.72	0.41	1.15	3.4	9.88	1.065	2	3.15		-0.808	-0.561	0.105	0.284	0.144	0.924	0.507	-1.229	0.648	-0.612	-0.883	-0.1	0.473	0.859	0.071	-7.761	-0.064	7.68	1.337	0.475	0.368	-3.993													1	0	0	0	1	0
6	-1.5	-0.58	0.61	3.4	3.35	-1.04	2	1.22		-1.669	0.688	-0.18	0.818	-0.123	-0.2	0.42	-0.617	0.63	-0.305	-2.343	0.208	0.779	1.197	0.071	0.041	-0.064	-0.048	0.177	-0.021	-0.071	-0.141													0	0	0	0	0	1
7	-0.32	-0.58	0.61	-4.12	3.35	-0.45	4	5.06		0.007	0.236	0.928	0.818	-0.805	-0.2	-0.249	-0.617	-0.044	-0.305	-2.343	0.208	0.779	1.197	-2.552	-2.729	-0.179	5.505	0.177	-0.021	8.679	-6.686													0	0	1	1	1	0
8	-0.93	-0.58	0.61	-4.12	3.35	-0.755	3	-0.39		0.244	-1.661	-0.507	-0.892	1.297	1.522	0.094	-0.617	0.299	-0.305	-0.563	-1.474	0.779	1.197	0.196	0.112	-0.179	-0.135	0.177	-0.021	-0.071	-0.141													0	0	1	0	0	0
9	0.31	-2.58	0.11	-9.41	-2.01	-1.135	3	5.06		-0.244	-0.016	0.648	-1.467	0.689	2.85	-0.616	-1.215	-0.407	-1.749	-0.274	-1.091	1.086	1.566	-0.204	-0.231	-0.354	-0.331	-0.096	-1.015	0.735	0.5													0	0	0	1	1	0
10	-0.32	-1.56	0.61	-6.82	3.35	-0.94	2	1.22		0.007	0.236	-0.867	-2.029	0.977	3.855	1.498	-1.781	-1.795	-0.305	-0.563	0.208	-0.711	1.197	-0.743	-0.841	0.75	0.805	0.177	-0.021	-0.071	-0.141													0	0	0	0	1	0
11	0.31	-2.58	0.61	-7.96	11.66	-1.135	3	0.39		-0.244	-0.016	-1.297	-1.467	0.689	0.989	1.139	0.541	-0.407	-0.305	1.217	-1.474	-0.711	1.197	-0.42	-0.476	-0.728	1.456	0.55	0.195	0.151	0.103													0	0	0	0	0	1
12	6.23	1.49	1.74	-0.28	3.35	3.86	1	-1.13		0.123	-6.058	0.388	1.551	0.408	-3.263	0.655	1.806	0.784	0.895	0.72	-3.979	0.138	2.096	-1.325	0.66	0.431	0.46	0.177	-0.021	-0.071	-0.141													0	0	0	1	0	0
13	1.72	0.41	0.61	-1.42	-0.58	1.065	2	2.15		-0.808	-0.561	0.105	0.284	0.144	-0.778	0.507	0.529	0.648	-0.305	1.217	-1.474	-0.711	1.197	-0.728	-0.834	0.763	0.814	1.288	0.464	-2.765	0.242													1	0	0	0	0	1
14	2.52	-1.56	2.41	10.84	11.66	0.48	2	0.39		0.79	-2.876	-0.211	-0.314	2.273	0.366	2.606	-0.049	-1.92	0.645	0.516	-4.485	1.51	1.838	0.365	0.322	0.21	0.225	0.55	0.195	0.151	0.103													0	0	1	0	0	0
15	1.72	1.49	1.15	3.4	3.35	1.605	2	1.22		-0.808	-0.561	0.105	-0.296	0.144	0.339	0.507	-0.048	0.648	-0.612	-0.883	-0.1	0.473	0.859	0.071	0.041	-0.064	-0.048	0.177	-0.021	-0.071	-0.141													1	0	0	1	0	1
16	2.52	0.41	0.61	3.4	3.35	1.465	2	2.15		0.79	-0.912	-0.211	0.284	-0.172	-0.778	0.205	0.529	0.343	1.459	1.217	-3.156	-0.711	1.197	0.071	0.041	-0.064	-0.048	0.177	-0.021	-0.071	-0.141													1	0	0	0	1	1
17	2.52	0.41	0.11	3.4	3.35	1.465	2	5.06		0.79	-0.912	-0.211	0.284	-0.172	-0.778	0.205	0.529	0.343	-0.015	-0.274	-1.091	-0.342	1.566	0.071	0.041	-0.064	-0.048	0.177	-0.021	-0.071	-0.141													0	0	0	0	0	1
18	0.99	-0.58	-0.37	-4.12	3.35	0.205	2	-1.84		-0.502	-0.282	0.387	-0.892	0.424	1.522	0.806	-0.617	-0.807	0.265	0.006	-0.719	0.002	0.481	0.196	0.112	-0.179	-0.135	0.177	-0.021	-0.071	-0.141													0	0	0	1	0	0
19	1.72	1.49	1.15	3.4	3.35	1.605	2	1.22		-0.808	-0.561	0.105	-0.296	0.144	0.339	0.507	-0.048	0.648	-0.612	-0.883	-0.1	0.473	0.859	0.071	0.041	-0.064	-0.048	0.177	-0.021	-0.071	-0.141													0	0	1	0	1	0
20	5.13	0.41	0.61	10.84	11.66	2.77	2	4.13		0.214	-3.493	0.672	0.284	-1.398	0.924	1.128	-1.229	1.342	-2.068	-0.563	0.208	-0.711	2.616	0.365	0.322	0.21	0.225	0.55	0.195	0.151	0.103													0	0	0	0	0	0
21	0.31	1.49	1.15	-2.51	3.35	0.9	2	0.39		-2.636	-0.016	0.648	-0.296	0.689	0.339	1.139	-0.048	-0.407	-0.612	-0.883	-0.1	0.473	0.859	-0.345	-0.426	-0.731	1.396	0.177	-0.021	-0.071	-0.141													1	0	0	0	0	0
22	0.99	-0.58	0.61	3.4	3.35	0.205	2	1.22		-0.502	-0.282	0.387	0.818	0.424	-0.2	0.806	-0.617	-0.807	-0.305	-0.563	-1.474	0.779	1.197	0.071	0.041	-0.064	-0.048	0.177	-0.021	-0.071	-0.141													0	0	0	1	0	0
23	4.24	-0.58	0.61	8.23	8.36	1.83	2	4.13		0.335	-2.225	1.047	0.818	1.1	-1.923	-0.466	1.083	-0.33	-0.305	-0.563	-1.474	0.779	1.197	-0.745	-0.845	0.774	0.826	-0.349	1.016	-1.27	0.536													1	0	0	0	1	0
24	0.99	-0.58	0.11	3.4	-0.58	0.205	2	3.15		-0.502	-0.282	0.387	0.818	0.424	-0.2	0.806	-0.617	-0.807	-0.015	-0.274	-1.091	-0.342	1.566	0.071	0.041	-0.064	-0.048	-0.696	0.464	0.359	0.242													0	0	0	0	0	0
25	3.37	-0.58	0.11	3.4	3.35	1.395	2	-1.13		0.517	-1.43	-0.536	0.818	-0.497	-0.2	2.334	-0.617	0.011	-0.015	-0.274	-1.091	-0.342	1.566	0.071	0.041	-0.064	-0.048	0.177	-0.021	-0.071	-0.141													1	0	0	1	0	1
26	3.37	0.41	0.61	3.4	3.35	1.89	2	4.13		0.517	-1.43	-0.536	0.284	-0.497	0.924	2.334	-1.229	0.011	-0.305	-0.563	-1.474	0.779	1.197	0.071	0.041	-0.064	-0.048	0.177	-0.021	-0.071	-0.141													1	0	0	1	1	0
27	0.99	-0.58	0.11	3.4	-2.01	0.205	2	1.22		-0.502	-0.282	0.387	-0.892	0.424	1.522	0.806	-0.617	-0.807	-1.749	-0.274	-1.091	1.086	1.566	0.071	0.041	-0.064	-0.048	2.232	-1.015	-1.333	0.5													0	0	0	0	1	0
28	2.52	-0.58	1.15	10.84	11.66	0.97	2	1.22		-1.243	-0.912	2.207	0.818	-0.172	-1.923	0.205	1.083	0.343	-0.612	0.955	-1.846	-1.119	2.328	0.365	0.322	0.21	0.225	0.55	0.195	0.151	0.103													1	0	0	1	1	0
29	1.72	-0.58	2.41	3.4	3.35	0.57	2	3.15		-0.808	-0.561	0.105	0.818	0.144	-0.2	0.507	-0.617	0.648	0.645	0.516	-2.659	-0.25	1.838	0.071	0.041	-0.064	-0.048	0.177	-0.021	-0.071	-0.141													0	0	1	1	0	1
30	7.68	2.62	1.15	-0.28	11.66	5.15	2	3.15		0.06	0.08	0.188	0.949	0.198	-2.117	0.318	1.176	0.381	1.173	0.955	-1.846	-1.119	0.859	0.748	-1.505	0.431	0.46	0.55	0.195	0.151	0.103													1	0	0	1	0	0
31	0.99	0.41	0.11	-0.28	3.35	0.7	2	4.13		-0.502	-0.282	0.387	0.284	0.424	0.924	0.806	-1.229	-0.807	-0.015	-0.274	-1.091	-0.342	1.566	0.748	0.66	-2.308	0.46	0.177	-0.021	-0.071	-0.141													0	0	0	0	0	0
32	1.72	-0.58	0.61	3.4	3.35	0.57	2	0.39		1.169	-0.561	0.105	-0.892	0.144	1.522	0.507	-0.617	-1.297	1.459	1.217	-3.156	-2.2	2.616	0.071	0.041	-0.064	-0.048	0.177	-0.021	-0.071	-0.141													0	0	0	1	0	1
33	0.99	-1.56	0.11	9.39	11.66	-0.285	2	1.22		1.645	2.077	-1.826	-0.314	0.424	2.11	0.806	-1.781	-2.588	-1.749	1.487	-2.676	-0.342	3	0.753	-1.504	0.435	0.464	0.55	0.195	0.151	0.103													1	0	0	0	0	1
34	0.99	0.41	0.11	3.4	3.35	0.7	1	5.99		-0.502	-2.641	0.387	0.284	0.424	-0.778	0.806	0.529	0.975	-1.749	-2.036	0.494	1.086	1.566	0.071	0.041	-0.064	-0.048	0.177	-0.021	-0.071	-0.141													0	0	0	0	0	0
35	1.72	1.49	0.11	3.4	3.35	1.605	1	1.22		1.169	1.537	0.105	-0.296	0.144	0.339	-1.571	-0.048	-1.297	-1.749	-0.274	-1.091	1.086	1.566	0.071	0.041	-0.064	-0.048	0.177	-0.021	-0.071	-0.141													0	0	0	0	0	0
36	0.99	-0.58	0.11	3.4	3.35	0.205	1	-1.13		-0.502	-0.282	0.387	0.818	0.424	-0.2	0.806	-0.617	-0.807	-0.015	1.487	-2.676	-0.342	1.566	0.071	0.041	-0.064	-0.048	0.177	-0.021	-0.071	-0.141													0	0	0	0	0	0
37	0.99	-0.58	0.11	8.23	3.35	0.205	1	-0.39		-0.502	-0.282	0.387	-0.892	-1.745	1.522	0.806	-0.617	0.975	-0.015	-0.274	0.494	-0.342	0.132	1.341	-0.845	0.774	-1.211	0.177	-0.021	-0.071	-0.141													0	0	0	0	0	0
38	1.72	1.49	-0.37	10.84	11.66	1.605	1	-0.39		-0.808	-0.561	0.105	-0.296	0.144	0.339	0.507	-0.048	0.648	0.265	-1.724	0.772	0.002	0.481	0.365	0.322	0.21	0.225	0.55	0.195	0.151	0.103													0	0	0	1	1	0
39	1.72	1.49	0.11	3.4	3.35	1.605	1	1.22		-0.808	-0.561	0.105	1.551	0.144	-1.462	0.507	-0.048	0.648	-1.749	-2.036	0.494	1.086	1.566	0.071	0.041	-0.064	-0.048	0.177	-0.021	-0.071	-0.141													0	0	0	0	0	0
40	0.31	-1.56	0.61	8.23	7	-0.625	1	5.06		-0.244	-0.016	-1.297	-0.314	0.689	0.366	1.139	-0.049	-0.407	-0.305	-2.343	0.208	0.779	1.197	-0.745	1.184	0.774	-1.211	-0.17	2.001	-0.644	-0.947													0	0	0	0	0	0
41	2.52	-0.58	1.15	3.4	3.35	0.97	1	1.22		0.79	-0.912	-2.629	-0.892	2.273	-0.2	0.205	1.083	0.343	-0.612	0.955	-1.846	0.473	0.859	0.071	0.041	-0.064	-0.048	0.177	-0.021	-0.071	-0.141													0	0	1	0	1	0
42	7.68	2.62	3.22	10.84	11.66	5.15	1	2.15		0.06	0.08	0.188	0.949	0.198	-2.117	0.318	1.176	0.381	0.431	0.344	-3.472	1.081	1.433	0.365	0.322	0.21	0.225	0.55	0.195	0.151	0.103													1	0	0	1	1	0
43	0.31	0.41	0.11	3.4	3.35	0.36	1	4.13		-0.244	-2.513	0.648	0.284	-1.225	-0.778	1.139	0.529	1.338	-0.015	-2.036	-1.091	1.086	1.566	0.071	0.041	-0.064	-0.048	0.177	-0.021	-0.071	-0.141													0	0	0	0	0	1
44	1.72	-0.58	1.15	3.4	11.66	0.57	1	4.13		1.169	-0.561	-2.364	-0.892	0.144	-0.2	0.507	1.083	0.648	-0.612	-0.883	-0.1	0.473	0.859	0.071	0.041	-0.064	-0.048	0.55	0.195	0.151	0.103													1	0	0	1	0	0
45	0.99	0.41	0.61	-0.28	3.35	0.7	1	-0.39		-0.502	-2.641	0.387	0.284	0.424	-0.778	0.806	0.529	0.975	-0.305	-0.563	-1.474	0.779	1.197	0.748	-1.505	0.431	0.46	0.177	-0.021	-0.071	-0.141													0	1	0	1	1	0
46	1.72	0.41	1.15	3.4	3.35	1.065	1	2.15		-0.808	-0.561	0.105	0.284	0.144	-0.778	0.507	0.529	0.648	-0.612	-0.883	-0.1	0.473	0.859	0.071	0.041	-0.064	-0.048	0.177	-0.021	-0.071	-0.141													1	0	1	1	1	0
47	5.13	1.49	1.74	-4.12	-4.18	3.31	3	3.15		0.214	0.286	-1.472	-2.143	-1.398	2.14	1.128	-0.048	1.342	-0.972	0.72	-0.437	0.138	0.52	0.196	0.112	-0.179	-0.135	0.832	-0.052	-0.267	-0.585													0	0	0	0	1	0
48	0.99	0.41	-0.37	3.4	3.35	0.7	3	2.15		-0.502	-0.282	0.387	0.284	0.424	-0.778	-1.037	0.529	0.975	-1.4	-1.724	0.772	1.423	0.481	0.071	0.041	-0.064	-0.048	0.177	-0.021	-0.071	-0.141													1	0	0	1	1	0
49	3.37	0.41	0.61	-2.51	3.35	1.89	3	0.39		0.517	-1.43	1.583	0.284	-0.497	-0.778	-0.133	0.529	0.011	-0.305	-0.563	-1.474	0.779	1.197	-0.345	1.951	-0.731	-0.679	0.177	-0.021	-0.071	-0.141													0	0	0	1	0	0
50	1.72	0.41	-0.85	3.4	3.35	1.065	4	-1.13		-0.808	-0.561	0.105	0.284	0.144	-0.778	0.507	0.529	0.648	0.538	-1.377	-0.366	0.343	0.849	0.071	0.041	-0.064	-0.048	0.177	-0.021	-0.071	-0.141													0	0	0	1	0	0
51	0.99	-0.58	1.15	3.4	3.35	0.205	5	0.39		-0.502	-0.282	0.387	0.818	0.424	-0.2	0.806	-0.617	-0.807	-0.612	-0.883	-0.1	0.473	0.859	0.071	0.041	-0.064	-0.048	0.177	-0.021	-0.071	-0.141													0	0	0	0	1	0
52	1.72	0.41	1.15	3.4	8.36	1.065	3	2.15		1.169	1.537	0.105	0.284	-2.302	0.924	0.507	-1.229	-1.297	-0.612	0.955	-1.846	-1.119	2.328	0.071	0.041	-0.064	-0.048	-0.349	1.016	-1.27	0.536													0	0	1	0	0	0
53	-0.93	-0.58	0.61	-4.12	3.35	-0.755	4	0.39		0.244	0.464	-0.507	0.818	-0.449	-0.2	0.094	-0.617	0.299	-0.305	-2.343	0.208	0.779	1.197	0.196	0.112	-0.179	-0.135	0.177	-0.021	-0.071	-0.141													0	0	0	0	1	0
54	5.13	0.41	1.15	-0.28	3.35	2.77	3	0.39		0.214	0.286	0.672	2.096	0.706	-2.48	1.128	0.529	-2.703	-0.612	0.955	-1.846	0.473	0.859	-3.399	2.825	0.431	0.46	0.177	-0.021	-0.071	-0.141													0	0	1	0	0	1
55	0.99	-0.58	1.15	3.4	3.35	0.205	5	0.39		-0.502	-0.282	0.387	0.818	0.424	-0.2	0.806	-0.617	-0.807	-0.612	-0.883	-0.1	0.473	0.859	0.071	0.041	-0.064	-0.048	0.177	-0.021	-0.071	-0.141													0	0	0	0	1	0
56	0.99	-1.56	0.11	-0.28	-0.58	-0.285	3	-1.13		-0.502	2.077	0.387	-0.314	-1.745	0.366	0.806	-0.049	-0.807	-0.015	1.487	-2.676	-0.342	1.566	0.748	0.66	-2.308	0.46	-0.696	0.464	0.359	0.242													0	0	0	0	0	0
57	3.37	1.49	1.15	-4.12	3.35	2.43	3	1.22		-1.922	0.691	-0.536	-0.296	1.655	0.339	-0.133	-0.048	0.011	1.173	0.955	-1.846	-1.119	0.859	0.196	0.112	-0.179	-0.135	0.177	-0.021	-0.071	-0.141													0	0	1	0	0	0
58	3.37	1.49	0.61	-4.12	3.35	2.43	3	3.15		-1.922	0.691	-0.536	-0.296	1.655	0.339	-0.133	-0.048	0.011	-0.305	1.217	-1.474	-0.711	1.197	0.196	0.112	-0.179	-0.135	0.177	-0.021	-0.071	-0.141													0	0	0	0	0	0
59	2.52	1.49	1.15	3.4	-2.01	2.005	5	2.15		-1.243	-0.912	-0.211	-0.296	2.273	0.339	0.205	-0.048	0.343	1.173	0.955	-1.846	-1.119	0.859	0.071	0.041	-0.064	-0.048	-0.096	0.945	0.735	-1.981													0	1	0	0	0	0
60	2.52	-0.58	1.15	3.4	-0.58	0.97	3	0.39		0.79	1.052	2.207	-0.892	-0.172	1.522	-2.196	-0.617	-1.92	-0.612	-2.722	-0.1	2.066	0.859	0.071	0.041	-0.064	-0.048	1.288	0.464	0.359	-4.06													0	0	0	0	0	1
61	1.72	-0.58	-0.85	-0.28	-2.01	0.57	3	3.15		-0.808	1.537	0.105	-0.892	0.144	-0.2	0.507	1.083	-1.297	0.538	0.282	-1.797	-1.132	2.517	0.748	0.66	0.431	-2.162	2.232	-1.015	-1.333	0.5													0	0	0	0	1	0
62	-0.93	-1.56	0.61	3.4	11.66	-1.245	3	1.22		0.244	2.589	1.241	-0.314	-0.449	0.366	-1.658	-0.049	-1.453	1.459	1.217	-3.156	-2.2	2.616	0.071	0.041	-0.064	-0.048	0.55	0.195	0.151	0.103													0	0	1	0	0	1
63	1.72	-0.58	1.74	3.4	3.35	0.57	4	4.13		-0.808	1.537	0.105	-0.892	-2.302	1.522	2.585	-0.617	-1.297	0.895	0.72	-2.208	-1.563	2.096	0.071	0.041	-0.064	-0.048	0.177	-0.021	-0.071	-0.141													0	0	0	0	1	0
64	1.72	0.41	1.15	3.4	3.35	1.065	4	1.22		-0.808	-0.561	0.105	0.284	0.144	-0.778	0.507	0.529	0.648	1.173	-0.883	-1.846	0.473	0.859	0.071	0.041	-0.064	-0.048	0.177	-0.021	-0.071	-0.141													0	0	0	0	1	0
65	3.37	-0.58	1.15	10.84	3.35	1.395	4	0.39		0.517	-1.43	1.583	-0.892	-0.497	-0.2	-0.133	1.083	0.011	-0.612	0.955	-1.846	-1.119	2.328	0.365	0.322	0.21	0.225	0.177	-0.021	-0.071	-0.141													1	1	0	0	0	0
66	1.72	-1.56	0.11	-0.28	11.66	0.08	4	3.15		-0.808	-0.561	0.105	-0.314	2.59	2.11	0.507	-1.781	-1.297	-0.015	-0.274	-1.091	-0.342	1.566	0.748	-1.505	0.431	0.46	0.55	0.195	0.151	0.103													1	0	0	1	0	0
67	-0.93	-2.58	3.22	-0.28	-4.18	-1.755	4	5.06		2.61	0.464	-0.507	-1.467	-2.195	2.85	0.094	-1.215	0.299	0.431	-2.868	0.67	1.081	-0.332	0.748	-1.505	0.431	0.46	4.738	-2.389	-0.267	-2.618													0	0	0	1	0	0
68	1.72	0.41	-0.37	-4.12	3.35	1.065	4	2.15		-0.808	-0.561	0.105	0.284	0.144	-0.778	0.507	0.529	0.648	0.265	0.006	-2.211	0.002	1.995	0.196	0.112	-0.179	-0.135	0.177	-0.021	-0.071	-0.141													0	0	1	0	1	0
69	5.13	1.49	0.61	3.4	11.66	3.31	4	5.99		0.214	-3.493	0.672	1.551	0.706	-1.462	1.128	-0.048	-0.681	1.459	1.217	-3.156	-0.711	1.197	0.071	0.041	-0.064	-0.048	0.55	0.195	0.151	0.103													1	0	0	0	1	0
70	1.72	-0.58	1.15	3.4	-0.58	0.57	4	3.15		-0.808	-0.561	0.105	0.818	2.59	-0.2	0.507	-0.617	-1.297	-0.612	0.955	-1.846	0.473	0.859	0.071	0.041	-0.064	-0.048	1.288	0.464	0.359	-4.06													0	0	0	1	1	0
71	5.13	0.41	1.15	3.4	3.35	2.77	4	2.15		0.214	-3.493	0.672	0.284	0.706	-0.778	1.128	0.529	-0.681	1.173	0.955	-1.846	-1.119	0.859	0.071	0.041	-0.064	-0.048	0.177	-0.021	-0.071	-0.141													1	0	0	0	0	0
72	0.99	0.41	0.11	3.4	3.35	0.7	4	0.39		-0.502	-2.641	0.387	0.284	0.424	-0.778	0.806	0.529	0.975	-0.015	-0.274	-1.091	-0.342	1.566	0.071	0.041	-0.064	-0.048	0.177	-0.021	-0.071	-0.141													0	0	0	1	0	0
73	2.52	0.41	0.61	3.4	3.35	1.465	4	-0.39		-1.243	-0.912	-0.211	0.284	-0.172	-0.778	2.606	0.529	0.343	-0.305	-0.563	-1.474	0.779	1.197	0.071	0.041	-0.064	-0.048	0.177	-0.021	-0.071	-0.141													0	0	0	0	0	0
74	1.72	-0.58	0.11	-4.12	3.35	0.57	4	2.15		1.169	-0.561	0.105	-0.892	0.144	1.522	-1.571	-0.617	0.648	-0.015	-0.274	-1.091	-0.342	1.566	-2.552	0.112	2.592	-0.135	0.177	-0.021	-0.071	-0.141													1	1	0	0	1	0
75	0.31	0.41	0.11	3.4	3.35	0.36	4	-0.39		-0.244	-0.016	0.648	0.284	-1.225	-0.778	1.139	0.529	-0.407	-0.015	-2.036	-1.091	1.086	1.566	0.071	0.041	-0.064	-0.048	0.177	-0.021	-0.071	-0.141													0	0	0	1	0	0
76	-0.93	1.49	1.15	3.4	3.35	0.28		-0.39		-2.122	0.464	-0.507	-0.296	-0.449	0.339	1.846	-0.048	0.299	-0.612	-0.883	-0.1	0.473	0.859	0.071	0.041	-0.064	-0.048	0.177	-0.021	-0.071	-0.141													1	1	0	1	1	0
77	0.99	-1.56	0.61	10.84	-5.37	-0.285	4	0.39		-0.502	-0.282	0.387	-2.029	-1.745	0.366	0.806	1.682	0.975	-0.305	-2.343	0.208	0.779	1.197	0.365	0.322	0.21	0.225	3.798	-1.672	-2.027	-0.088													0	0	0	1	1	0
78	1.72	-0.58	0.11	3.4	3.35	0.57	4	1.22		1.169	1.537	0.105	-0.892	-2.302	1.522	0.507	-0.617	-1.297	-1.749	-0.274	0.494	-0.342	1.566	0.071	0.041	-0.064	-0.048	0.177	-0.021	-0.071	-0.141													0	0	0	1	0	0
79	1.72	0.41	0.61	3.4	3.35	1.065	4	4.13		-0.808	1.537	0.105	-1.529	-2.302	0.924	0.507	0.529	0.648	-0.305	-0.563	-1.474	0.779	1.197	0.071	0.041	-0.064	-0.048	0.177	-0.021	-0.071	-0.141													1	0	0	0	1	0
80	0.31	2.62	1.15	-1.42	11.66	1.465	3	1.22		-0.244	-0.016	0.648	-0.924	-1.225	1.58	-0.616	-0.657	1.338	-0.612	-0.883	-0.1	0.473	0.859	-0.728	-0.834	0.763	0.814	0.55	0.195	0.151	0.103													0	0	0	0	1	0
81	2.52	-0.58	0.11	-2.51	3.35	0.97	3	-0.39		0.79	-2.876	-0.211	0.818	2.273	-0.2	-2.196	-0.617	2.605	-0.015	-0.274	-1.091	-0.342	1.566	-0.345	-0.426	1.31	-0.679	0.177	-0.021	8.679	-6.686													1	0	0	0	1	0
82	0.99	1.49	1.74	-1.42	11.66	1.24	3	1.22		-0.502	-2.641	0.387	1.551	0.424	-1.462	0.806	-0.048	0.975	-0.972	-1.288	-0.437	0.138	2.096	-0.728	1.164	0.763	-1.215	0.55	0.195	0.151	0.103													1	0	0	0	0	0
83	3.37	1.49	2.41	-4.12	-2.01	2.43	3	2.15		-1.922	-3.55	1.583	1.551	1.655	-1.462	2.334	-0.048	0.011	0.645	0.516	-0.834	-2.01	1.838	0.196	0.112	-0.179	-0.135	2.232	-1.015	0.735	-1.981													1	0	0	0	0	0
84	2.52	-0.58	-0.37	-0.28	-3.1	0.97	1	0.39		0.79	-0.912	-0.211	-0.892	-0.172	1.522	0.205	-0.617	0.343	0.265	-1.724	-0.719	1.423	0.481	-1.325	0.66	0.431	0.46	0.364	-0.5	-0.72	0.863													0	0	0	1	1	0
85	2.52	-0.58	1.15	-0.28	3.35	0.97	1	2.15		0.79	1.052	-0.211	-0.892	-0.172	-0.2	0.205	1.083	-1.92	1.173	-0.883	-1.846	0.473	0.859	-1.325	0.66	0.431	0.46	0.177	-0.021	-0.071	-0.141													1	0	1	0	1	0
86	3.37	1.49	0.11	3.4	3.35	2.43	1	-1.84		0.517	-3.55	1.583	-0.296	-2.65	-1.462	2.334	1.806	2.507	1.718	-0.274	-1.091	-0.342	0.132	0.071	0.041	-0.064	-0.048	0.177	-0.021	-0.071	-0.141													0	0	0	0	0	1
87	6.23	-0.58	1.74	-4.12	-2.01	2.825	1	2.15		0.123	0.165	0.388	0.818	0.408	-0.2	0.655	-0.617	-1.254	-0.972	-1.288	-0.437	0.138	2.096	0.196	0.112	-0.179	-0.135	2.232	-1.015	-1.333	0.5													0	0	0	0	0	1
88	3.37	2.62	0.61	8.23	11.66	2.995	1	1.22		-1.922	-3.55	-0.536	0.949	1.655	-2.117	2.334	1.176	2.507	-2.068	-0.563	0.208	0.779	1.197	1.341	1.184	-1.292	-1.211	0.55	0.195	0.151	0.103													0	0	0	0	0	0
89	1.72	-0.58	0.11	-0.28	3.35	0.57	1	4.13		-0.808	-0.561	0.105	0.818	0.144	-1.923	0.507	1.083	0.648	-0.015	-0.274	-1.091	-0.342	1.566	-1.325	0.66	0.431	0.46	0.177	-0.021	-0.071	-0.141													0	0	1	0	1	0
90	7.68	3.87	2.41	3.4	7	5.775	1	-1.13		0.06	0.08	0.188	0.513	0.198	-0.968	0.318	0.645	0.381	0.645	0.516	-2.659	-0.25	1.838	0.071	7.843	-7.592	-0.048	-5.899	-0.499	1.551	1.056													0	0	0	0	1	0
91	3.37	0.41	0.61	-4.12	-0.58	1.89	1	4.13		0.517	-1.43	-0.536	2.096	1.655	-0.778	-0.133	-1.229	0.011	-0.305	1.217	-3.156	0.779	1.197	-2.552	2.953	-2.95	2.685	1.288	-2.138	0.359	0.242													0	0	0	0	0	1
92	1.72	-0.58	0.11	-5.73	-2.01	0.57	1	4.13		-0.808	-0.561	0.105	0.818	0.144	-0.2	0.507	-0.617	0.648	-0.015	-0.274	-1.091	-0.342	1.566	0.753	0.653	0.363	-2.008	-0.096	-1.015	2.803	-1.981													0	0	0	0	1	0
93	3.37	2.62	0.61	-4.12	3.35	2.995	1	7.1		0.517	0.691	-0.536	-0.924	-0.497	1.58	-0.133	-0.657	0.011	1.459	1.217	-3.156	-0.711	1.197	0.196	0.112	-0.179	-0.135	0.177	-0.021	-0.071	-0.141													0	0	0	1	0	0
94	3.37	-0.58	0.11	9.39	3.35	1.395	1	0.39		0.517	-1.43	-0.536	-0.892	-0.497	-0.2	2.334	1.083	0.011	-0.015	-0.274	-1.091	-0.342	1.566	0.753	0.665	0.435	-2.155	0.177	-0.021	-0.071	-0.141													0	0	0	0	0	0
95	1.72	-0.58	0.11	-2.51	3.35	0.57	1	0.39		-0.808	-0.561	0.105	-0.892	0.144	-0.2	0.507	1.083	0.648	-0.015	-0.274	-1.091	-0.342	1.566	-0.345	1.951	-0.731	-0.679	0.177	-0.021	-0.071	-0.141													0	0	0	0	0	0
96	4.24	-0.58	-0.37	-0.28	3.35	1.83	1	1.22		0.335	-2.225	-0.917	-0.892	1.1	-0.2	1.714	1.083	-0.33	0.265	0.006	-0.719	0.002	0.481	0.748	0.66	0.431	-2.162	0.177	-0.021	-0.071	-0.141													1	0	0	0	0	1
97	0.99	0.41	-0.37	3.4	3.35	0.7	1	2.15		1.645	2.077	-1.826	-1.529	0.424	0.924	-1.037	0.529	-0.807	-1.4	0.006	-0.719	0.002	1.995	0.071	0.041	-0.064	-0.048	0.177	-0.021	-0.071	-0.141													1	0	0	0	0	0
98	5.13	1.49	1.15	8.23	11.66	3.31	1	0.39		0.214	-3.493	-1.472	-0.296	0.706	-1.462	1.128	1.806	1.342	-0.612	0.955	-1.846	-1.119	2.328	-0.745	-0.845	0.774	0.826	0.55	0.195	0.151	0.103													1	0	0	1	1	0
99	0.99	0.41	0.11	-1.42	3.35	0.7	1	4.13		1.645	-0.282	-1.826	0.284	0.424	-0.778	-1.037	0.529	0.975	-0.015	-0.274	-1.091	-0.342	1.566	-0.728	-0.834	0.763	0.814	0.177	-0.021	-0.071	-0.141													1	0	0	1	0	1
100	7.68	1.49	1.15	9.39	11.66	4.585	1	-1.13		0.06	0.08	0.188	-0.296	0.198	-1.462	0.318	1.806	0.381	1.173	0.955	-3.592	-1.119	2.328	-1.327	0.665	0.435	0.464	0.55	0.195	0.151	0.103													0	0	0	0	0	0
101	1.72	-0.58	1.15	8.23	11.66	0.57		0.39		1.169	-0.561	0.105	-0.892	-2.302	-0.2	0.507	1.083	0.648	-0.612	-0.883	-0.1	0.473	0.859	-0.745	-0.845	0.774	0.826	0.55	0.195	0.151	0.103													1	0	0	0	1	0
102	6.23	-0.58	1.74	8.23	11.66	2.825	1	3.15		0.123	0.165	0.388	0.818	0.408	-1.923	0.655	1.083	-1.254	0.895	0.72	-3.979	0.138	2.096	-0.745	1.184	-1.292	0.826	0.55	0.195	0.151	0.103													0	0	0	0	0	0
103	0.31	-0.58	-0.37	-0.28	-0.58	-0.135	1	1.22		-0.244	-0.016	-1.297	0.818	0.689	-0.2	-0.616	-0.617	1.338	0.265	0.006	-2.211	0.002	1.995	-1.325	0.66	0.431	0.46	1.288	0.464	0.359	-4.06													0	0	0	0	0	0
104	4.24	0.41	1.15	-7.96	-0.58	2.325	1	-0.39		0.335	-2.225	1.047	0.284	1.1	-0.778	-0.466	0.529	-0.33	1.173	0.955	-3.592	-1.119	2.328	-0.42	2.094	-0.728	-0.683	1.288	-2.138	0.359	0.242													0	0	0	0	0	0
105	4.24	1.49	0.61	-6.82	3.35	2.865	1	0.39		-2.979	0.448	1.047	1.551	1.1	-1.462	-0.466	-0.048	-0.33	-0.305	-0.563	-1.474	0.779	1.197	-0.743	1.175	-1.281	0.805	0.177	-0.021	-0.071	-0.141													0	0	0	1	0	0
106	3.37	-0.58	2.41	3.4	3.35	1.395	1	2.15		-1.922	-3.55	1.583	0.818	-0.497	-1.923	2.334	1.083	2.507	-1.464	-1.875	0.992	-0.25	1.838	0.071	0.041	-0.064	-0.048	0.177	-0.021	-0.071	-0.141													0	0	0	0	1	0
107	0.31	-0.58	1.15	-1.42	3.35	-0.135	4	8.55		-0.244	-0.016	-1.297	-0.892	0.689	-0.2	1.139	1.083	-0.407	-0.612	-0.883	-0.1	0.473	0.859	-0.728	-0.834	0.763	0.814	0.177	-0.021	-0.071	-0.141													1	0	0	0	0	1
108	3.37	-1.56	0.61	7.08	3.35	0.905	4	1.22		0.517	-1.43	-0.536	-2.029	1.655	2.11	-0.133	-0.049	0.011	-0.305	-0.563	0.208	-0.711	1.197	-0.418	-0.474	1.376	-0.68	0.177	-0.021	-0.071	-0.141													0	0	0	0	1	1
109	0.99	0.41	-1.34	3.4	3.35	0.7	4	0.39		-0.502	-2.641	0.387	0.284	-1.745	-0.778	2.649	0.529	0.975	0.817	-2.566	-0.022	0.704	1.268	0.071	0.041	-0.064	-0.048	0.177	-0.021	-0.071	-0.141													1	0	1	0	1	1
110	2.52	0.41	1.15	7.08	-0.58	1.465	4	4.13		0.79	-0.912	-0.211	0.284	-0.172	-0.778	0.205	0.529	0.343	-0.612	-0.883	-0.1	0.473	0.859	-0.418	-0.474	1.376	-0.68	-0.696	0.464	0.359	0.242													0	0	0	1	1	0
111	0.99	0.41	-1.85	10.84	11.66	0.7	4	2.15		-0.502	-0.282	2.599	2.096	-3.914	0.924	2.649	-2.987	-0.807	-1.717	-2.091	1.81	1.12	1.78	0.365	0.322	0.21	0.225	0.55	0.195	0.151	0.103													0	1	0	0	1	0
112	1.72	0.41	1.15	3.4	3.35	1.065	4	0.39		-0.808	-0.561	0.105	0.284	0.144	0.924	0.507	-1.229	0.648	-0.612	-0.883	-0.1	0.473	0.859	0.071	0.041	-0.064	-0.048	0.177	-0.021	-0.071	-0.141													1	0	0	0	1	0
113	-1.5	-1.56	0.61	-1.42	-0.58	-1.53	4	5.06		0.46	0.688	-0.18	-0.314	-0.123	2.11	0.42	-1.781	-1.143	-2.068	1.217	-1.474	-0.711	2.616	-0.728	-0.834	0.763	0.814	-0.696	0.464	0.359	0.242													0	0	0	0	1	0
114	0.99	0.41	1.74	3.4	3.35	0.7	4	1.22		-0.502	-0.282	0.387	-1.529	-1.745	0.924	0.806	0.529	0.975	-0.972	0.72	-2.208	0.138	2.096	0.071	0.041	-0.064	-0.048	0.177	-0.021	-0.071	-0.141													0	0	0	0	0	0
115	-1.5	0.41	0.61	-4.12	3.35	-0.545	4	3.15		0.46	0.688	-0.18	-1.529	-1.872	2.626	0.42	-1.229	0.63	-0.305	-0.563	-1.474	-0.711	2.616	0.196	0.112	-0.179	-0.135	0.177	-0.021	-0.071	-0.141													1	0	0	0	0	0
116	2.52	-0.58	1.15	-0.28	3.35	0.97	4	5.06		0.79	-0.912	-0.211	-0.892	-0.172	-0.2	0.205	1.083	0.343	-0.612	-0.883	-1.846	0.473	2.328	0.748	0.66	0.431	-2.162	0.177	-0.021	-0.071	-0.141													0	0	1	0	1	0
117	1.72	-0.58	1.74	3.4	3.35	0.57	4	-0.39		1.169	-0.561	0.105	-0.892	-2.302	1.522	0.507	-0.617	0.648	0.895	-1.288	-2.208	0.138	2.096	0.071	0.041	-0.064	-0.048	0.177	-0.021	-0.071	-0.141													0	0	0	1	1	0
118	2.52	0.41	1.74	3.4	3.35	1.465	4	4.13		-1.243	-0.912	-0.211	0.284	-0.172	-0.778	2.606	0.529	0.343	-0.972	0.72	-2.208	0.138	2.096	0.071	0.041	-0.064	-0.048	0.177	-0.021	-0.071	-0.141													0	0	0	0	0	0
119	4.24	1.49	1.15	8.23	11.66	2.865	4	1.22		0.335	-2.225	1.047	-2.143	-0.867	2.14	1.714	-0.048	-0.33	-0.612	-0.883	-0.1	-1.119	2.328	1.341	1.184	-1.292	-1.211	0.55	0.195	0.151	0.103													0	0	0	0	0	0
120	2.52	-0.58	0.61	3.4	8.36	0.97	4	0.39		0.79	1.052	-0.211	-0.892	-0.172	1.522	-2.196	-0.617	0.343	-0.305	-2.343	-1.474	0.779	2.616	0.071	0.041	-0.064	-0.048	2.858	-0.984	0.787	-1.867													1	0	0	0	1	0
121	0.31	-1.56	1.74	3.4	3.35	-0.625	4	3.15		2.147	-0.016	-1.297	-0.314	-1.225	0.366	1.139	-0.049	-0.407	-0.972	-1.288	-0.437	0.138	2.096	0.071	0.041	-0.064	-0.048	0.177	-0.021	-0.071	-0.141													0	0	0	0	0	0
122	2.52	0.41	1.15	3.4	9.88	1.465	4	2.15		0.79	-0.912	-0.211	0.284	-0.172	0.924	0.205	-1.229	0.343	-0.612	0.955	-1.846	-1.119	2.328	0.071	0.041	-0.064	-0.048	-0.748	0.475	0.368	0.25													0	0	0	0	0	1
123	3.37	-0.58	0.11	3.4	11.66	1.395	4	4.13		0.517	-1.43	-0.536	-0.892	-0.497	-0.2	2.334	1.083	0.011	-0.015	-0.274	-1.091	-0.342	1.566	0.071	0.041	-0.064	-0.048	0.55	0.195	0.151	0.103													1	0	0	0	0	0
124	4.24	1.49	3.22	3.4	3.35	2.865	4	0.39		-2.979	-2.225	-0.917	-0.296	1.1	0.339	1.714	-0.048	1.984	0.431	0.344	-1.401	-0.72	1.433	0.071	0.041	-0.064	-0.048	0.177	-0.021	-0.071	-0.141													1	0	0	1	1	1
125	0.99	-0.58	1.15	7.08	11.66	0.205	4	-1.84		1.645	-2.641	0.387	0.818	-1.745	-0.2	0.806	-0.617	0.975	1.173	-0.883	-1.846	0.473	0.859	2.383	-0.474	-0.726	-0.68	0.55	0.195	0.151	0.103													0	0	0	0	0	0
126	-0.93	0.41	1.74	3.4	3.35	-0.26		0.39		0.244	0.464	-0.507	0.284	-0.449	0.924	0.094	-1.229	0.299	0.895	-1.288	-0.437	0.138	0.52	0.071	0.041	-0.064	-0.048	0.177	-0.021	-0.071	-0.141													1	0	0	0	1	1
127	1.72	-0.58	0.11	3.4	3.35	0.57	4	4.13		-0.808	-0.561	0.105	-0.892	0.144	-0.2	0.507	1.083	0.648	-0.015	-0.274	-1.091	-0.342	1.566	0.071	0.041	-0.064	-0.048	0.177	-0.021	-0.071	-0.141													0	0	1	0	0	0
128	0.99	1.49	0.61	3.4	3.35	1.24	4	1.22		-0.502	-2.641	0.387	-0.296	0.424	0.339	0.806	-0.048	0.975	-0.305	-0.563	-1.474	0.779	1.197	0.071	0.041	-0.064	-0.048	0.177	-0.021	-0.071	-0.141													0	0	0	0	0	0
129	0.31	-0.58	0.61	3.4	3.35	-0.135	4	2.15		2.147	-0.016	0.648	-0.892	-1.225	1.522	-0.616	-0.617	-0.407	-0.305	-0.563	-1.474	0.779	1.197	0.071	0.041	-0.064	-0.048	0.177	-0.021	-0.071	-0.141													1	0	1	0	0	1
130	5.13	2.62	1.15	8.23	11.66	3.875	4	0.39		0.214	0.286	-1.472	-0.924	0.706	1.58	-0.842	-0.657	1.342	1.173	0.955	-3.592	-1.119	2.328	-0.745	-0.845	0.774	0.826	0.55	0.195	0.151	0.103													0	0	0	0	1	0
131	2.52	0.41	0.61	-1.42	3.35	1.465	4	-1.84		0.79	-0.912	2.207	0.284	-0.172	0.924	0.205	-1.229	-1.92	-0.305	1.217	-1.474	-0.711	1.197	-0.728	-0.834	0.763	0.814	0.177	-0.021	-0.071	-0.141													1	1	0	0	1	0
132	-1.5	-1.56	0.11	3.4	9.88	-1.53	1	-1.13		0.46	0.688	-0.18	-0.314	-0.123	2.11	-1.335	-1.781	0.63	-0.015	-0.274	-1.091	-0.342	1.566	0.071	0.041	-0.064	-0.048	1.337	0.475	0.368	-3.993													0	0	0	0	0	0
133	1.72	-1.56	-0.37	8.23	11.66	0.08	4	-2.5		1.169	-0.561	2.573	-0.314	-2.302	2.11	2.585	-1.781	-3.242	0.265	0.006	-2.211	-1.419	3.509	-0.745	-0.845	0.774	0.826	0.55	0.195	0.151	0.103													0	0	0	1	0	0
134	6.23	2.62	1.15	3.4	3.35	4.425	1	-0.39		0.123	-6.058	0.388	0.949	0.408	-2.117	0.655	1.176	0.784	-0.612	-0.883	-1.846	0.473	2.328	0.071	0.041	-0.064	-0.048	0.177	-0.021	-0.071	-0.141													0	0	0	0	1	0
135	3.37	1.49	0.61	3.4	3.35	2.43	3	0.39		0.517	-1.43	1.583	1.551	-2.65	-1.462	2.334	-0.048	0.011	-0.305	-2.343	0.208	0.779	1.197	0.071	0.041	-0.064	-0.048	0.177	-0.021	-0.071	-0.141													1	0	0	1	1	0
136	3.37	1.49	0.61	3.4	3.35	2.43	3	3.15		-1.922	-1.43	1.583	-0.296	-0.497	-1.462	2.334	1.806	0.011	-0.305	-0.563	-1.474	0.779	1.197	0.071	0.041	-0.064	-0.048	0.177	-0.021	-0.071	-0.141													0	0	0	1	0	1
137	3.37	-0.58	0.11	-9.41	3.35	1.395	3	1.22		0.517	-1.43	-0.536	-0.892	-0.497	1.522	2.334	-0.617	0.011	-0.015	1.487	-2.676	-1.77	3	-0.204	-0.231	-0.354	-0.331	0.177	-0.021	-0.071	-0.141													1	0	0	0	0	1
138	3.37	0.41	1.15	7.08	3.35	1.89	3	2.15		0.517	-1.43	-0.536	0.284	-0.497	-0.778	2.334	0.529	0.011	1.173	0.955	-3.592	-1.119	2.328	-0.418	2.104	-0.726	-0.68	0.177	-0.021	-0.071	-0.141													0	0	1	0	1	0
139	1.72	-1.56	-0.85	-1.42	11.66	0.08	3	-1.13		1.169	1.537	0.105	-2.029	-2.302	2.11	0.507	-0.049	-1.297	-1.032	0.282	-1.797	-1.132	4.184	-0.728	1.164	-1.299	0.814	0.55	0.195	0.151	0.103													0	0	0	1	0	0
140	3.37	-0.58	0.11	-1.42	9.88	1.395	3	5.06		0.517	0.691	-0.536	-0.892	-0.497	1.522	-0.133	-0.617	0.011	-0.015	-0.274	-2.676	1.086	1.566	-0.728	-0.834	0.763	0.814	-0.748	0.475	0.368	0.25													0	0	0	1	0	0
141	1.72	-0.58	-0.37	3.4	11.66	0.57	3	0.39		1.169	-0.561	0.105	-0.892	0.144	1.522	-1.571	-0.617	0.648	-1.4	0.006	-0.719	0.002	1.995	0.071	0.041	-0.064	-0.048	0.55	0.195	0.151	0.103													0	0	0	1	0	0
142	-1.5	0.41	-0.37	-9.41	11.66	-0.545	3	3.15		-1.669	0.688	-1.928	-1.529	1.627	0.924	0.42	0.529	0.63	-1.4	1.735	-2.211	-1.419	3.509	-0.204	-0.231	-0.354	-0.331	0.55	0.195	0.151	0.103													0	0	0	0	1	0
143	-0.93	-0.58	1.74	-7.96	9.88	-0.755	3	0.39		-2.122	2.589	-2.254	-0.892	-0.449	1.522	0.094	-0.617	2.052	-0.972	0.72	1.333	-1.563	0.52	-0.42	2.094	-0.728	-0.683	1.337	-2.106	0.368	0.25													0	0	0	0	0	1
144	0.99	-0.58	0.61	3.4	3.35	0.205	2	-2.5		-0.502	-0.282	0.387	0.818	0.424	-0.2	0.806	-0.617	-0.807	-0.305	-0.563	-1.474	0.779	1.197	0.071	0.041	-0.064	-0.048	0.177	-0.021	-0.071	-0.141													1	0	0	1	1	0
145	0.31	0.41	0.61	-0.28	-0.58	0.36	2	-1.13		-0.244	-0.016	0.648	0.284	0.689	0.924	-0.616	-1.229	-0.407	-0.305	-0.563	-1.474	0.779	1.197	0.748	0.66	0.431	-2.162	-0.696	0.464	0.359	0.242													0	0	1	0	0	0
146	3.37	1.49	3.22	-2.51	-2.01	2.43	2	2.15		0.517	-1.43	-0.536	-0.296	-0.497	-1.462	-0.133	1.806	2.507	0.431	0.344	-1.401	1.081	-0.332	-0.345	1.951	-0.731	-0.679	-0.096	0.945	0.735	-1.981													1	1	0	0	1	0
147	-0.93	-0.58	0.61	-0.28	-0.58	-0.755	2	-0.39		-2.122	0.464	-0.507	-0.892	-0.449	1.522	1.846	-0.617	0.299	-0.305	-0.563	-1.474	0.779	1.197	0.748	-1.505	0.431	0.46	1.288	0.464	0.359	-4.06													1	0	0	0	0	1
148	0.99	0.41	1.74	3.4	3.35	0.7	2	0.39		1.645	-0.282	0.387	0.284	-1.745	0.924	0.806	-1.229	-0.807	0.895	-1.288	-2.208	0.138	2.096	0.071	0.041	-0.064	-0.048	0.177	-0.021	-0.071	-0.141													1	0	0	1	1	1
149	0.31	-0.58	0.11	3.4	3.35	-0.135	2	-1.13		-0.244	-0.016	0.648	-0.892	-1.225	1.522	1.139	-0.617	-0.407	-0.015	-0.274	-1.091	-0.342	1.566	0.071	0.041	-0.064	-0.048	0.177	-0.021	-0.071	-0.141													0	0	0	1	1	0
150	0.31	-0.58	0.11	3.4	3.35	-0.135	2	1.22		-0.244	-0.016	0.648	-0.892	-1.225	1.522	1.139	-0.617	-0.407	-0.015	-0.274	-1.091	-0.342	1.566	0.071	0.041	-0.064	-0.048	0.177	-0.021	-0.071	-0.141													0	0	0	0	1	0
151	-0.93	-1.56	1.74	9.39	7	-1.245	2	2.15		0.244	0.464	-0.507	-0.314	-0.449	0.366	0.094	-0.049	0.299	0.895	-1.288	-0.437	0.138	0.52	0.753	-1.504	0.435	0.464	-0.17	-0.499	-0.644	1.056													0	0	0	0	1	0
152	-2.05	-0.58	0.61	-1.42	-7.89	-1.315	2	-0.39		-1.249	0.934	1.886	-0.892	0.191	3.245	-1.048	-2.316	-0.885	1.459	1.217	-3.156	-2.2	2.616	1.315	1.164	-1.299	-1.215	-0.177	-0.497	-0.641	1.022													0	0	1	0	0	1
153	-0.93	-0.58	1.15	3.4	7	-0.755	2	3.15		0.244	-1.661	1.241	-0.892	-0.449	1.522	0.094	-0.617	0.299	-0.612	-0.883	-1.846	2.066	0.859	0.071	0.041	-0.064	-0.048	-0.17	-0.499	-0.644	1.056													0	0	1	0	0	0
154	4.24	-0.58	0.61	3.4	3.35	1.83	2	0.39		0.335	0.448	1.047	-0.892	-0.867	1.522	-0.466	-0.617	-0.33	-0.305	-0.563	-1.474	0.779	1.197	0.071	0.041	-0.064	-0.048	0.177	-0.021	-0.071	-0.141													0	0	1	0	0	0
155	1.72	0.41	1.15	3.4	3.35	1.065	2	2.15		-0.808	-0.561	0.105	0.284	0.144	-0.778	0.507	0.529	0.648	-0.612	-0.883	-0.1	0.473	0.859	0.071	0.041	-0.064	-0.048	0.177	-0.021	-0.071	-0.141													1	0	0	0	1	0
156	0.31	-0.58	2.41	3.4	3.35	-0.135	2	0.39		2.147	-0.016	-1.297	-0.892	-1.225	1.522	1.139	-0.617	-0.407	0.645	0.516	-2.659	-0.25	1.838	0.071	0.041	-0.064	-0.048	0.177	-0.021	-0.071	-0.141													0	0	1	0	1	0
157	0.99	0.41	2.41	3.4	3.35	0.7	2	-0.39		1.645	2.077	0.387	-1.529	-1.745	0.924	-2.88	0.529	0.975	-1.464	0.516	-0.834	-0.25	1.838	0.071	0.041	-0.064	-0.048	0.177	-0.021	-0.071	-0.141													0	0	1	0	0	0
158	1.72	0.41	1.74	3.4	3.35	1.065	2	5.06		1.169	1.537	-2.364	-1.529	0.144	2.626	0.507	-1.229	-1.297	0.895	-1.288	-0.437	0.138	0.52	0.071	0.041	-0.064	-0.048	0.177	-0.021	-0.071	-0.141													0	0	0	1	1	1
159	0.99	-1.56	3.22	-0.28	8.36	-0.285	2	2.15		1.645	2.077	0.387	-2.029	-1.745	3.855	0.806	-1.781	-2.588	0.431	0.344	-1.401	-0.72	1.433	-1.325	-1.505	0.431	3.082	2.858	1.016	-1.27	-1.867													0	0	0	1	1	0
160	0.31	-0.58	1.15	3.4	3.35	-0.135	2	-0.39		-0.244	-0.016	0.648	-0.892	-1.225	1.522	1.139	-0.617	-0.407	1.173	-0.883	-1.846	0.473	0.859	0.071	0.041	-0.064	-0.048	0.177	-0.021	-0.071	-0.141													1	0	0	0	1	0
161	0.99	0.41	1.15	-0.28	3.35	0.7	2	2.15		-0.502	2.077	0.387	-1.529	0.424	0.924	-1.037	0.529	-0.807	-0.612	-0.883	-0.1	0.473	0.859	-1.325	0.66	0.431	0.46	0.177	-0.021	-0.071	-0.141													0	0	0	1	0	0
162	2.52	-0.58	1.15	3.4	3.35	0.97	2	0.39		0.79	1.052	-0.211	-0.892	-0.172	1.522	0.205	-0.617	-1.92	1.173	0.955	-1.846	-1.119	0.859	0.071	0.041	-0.064	-0.048	0.177	-0.021	-0.071	-0.141													0	0	1	0	1	0
163	-0.32	-0.58	0.11	3.4	-0.58	-0.45	2	4.13		-2.49	0.236	-0.867	-0.892	0.977	1.522	1.498	-0.617	-0.044	-0.015	-0.274	-1.091	-0.342	1.566	0.071	0.041	-0.064	-0.048	-0.696	0.464	0.359	0.242													0	0	1	0	1	0
164	1.72	1.49	1.15	3.4	3.35	1.605	2	2.15		-0.808	1.537	0.105	-0.296	0.144	0.339	-1.571	-0.048	0.648	-0.612	-0.883	-0.1	0.473	0.859	0.071	0.041	-0.064	-0.048	0.177	-0.021	-0.071	-0.141													1	0	1	0	1	0
165	-0.93	0.41	1.15	3.4	-0.58	-0.26	2	-0.39		-2.122	0.464	1.241	0.284	-0.449	0.924	0.094	-1.229	0.299	-0.612	-0.883	-0.1	0.473	0.859	0.071	0.041	-0.064	-0.048	1.288	0.464	-2.765	0.242													0	0	1	0	1	1
166	1.72	0.41	1.15	3.4	7	1.065	2	-0.39		-0.808	-0.561	0.105	-1.529	0.144	0.924	0.507	0.529	0.648	-0.612	-0.883	-0.1	0.473	0.859	0.071	0.041	-0.064	-0.048	-0.17	2.001	-0.644	-0.947													0	0	1	0	1	0
167	6.23	0.41	1.15	9.39	3.35	3.32	2	-1.13		0.123	0.165	0.388	-1.529	-2.444	2.626	0.655	-1.229	0.784	-0.612	-2.722	-0.1	2.066	0.859	0.753	-1.504	0.435	0.464	0.177	-0.021	-0.071	-0.141													0	0	0	1	1	0
168	3.37	0.41	1.74	-1.42	-0.58	1.89	2	7.1		0.517	0.691	1.583	2.096	-0.497	-0.778	-0.133	-1.229	-2.485	0.895	0.72	-2.208	-1.563	2.096	-0.728	1.164	-1.299	0.814	1.288	0.464	0.359	-4.06													1	0	0	0	1	0
169	1.72	-0.58	1.15	-1.42	7	0.57	2	1.22		-0.808	1.537	0.105	-0.892	0.144	-0.2	0.507	1.083	-1.297	1.173	0.955	-3.592	-1.119	2.328	-0.728	-0.834	0.763	0.814	-0.17	-0.499	-0.644	1.056													0	0	1	0	0	0
170	2.52	1.49	1.15	-1.42	7	2.005	2	3.15		-1.243	1.052	-0.211	-0.296	2.273	0.339	0.205	-0.048	-1.92	1.173	0.955	-3.592	-1.119	2.328	-0.728	-0.834	0.763	0.814	-0.17	-0.499	-0.644	1.056													0	0	0	1	0	1
171	0.99	0.41	0.11	3.4	3.35	0.7	2	5.99		-0.502	-0.282	0.387	0.284	0.424	-0.778	0.806	0.529	-0.807	-1.749	-2.036	0.494	1.086	1.566	0.071	0.041	-0.064	-0.048	0.177	-0.021	-0.071	-0.141													0	0	0	1	0	0
172	6.23	0.41	0.61	3.4	11.66	3.32	2	-0.39		0.123	0.165	0.388	0.284	0.408	-0.778	0.655	0.529	-1.254	1.459	1.217	-3.156	-2.2	2.616	0.071	0.041	-0.064	-0.048	0.55	0.195	0.151	0.103													1	0	0	0	1	0
173	2.52	1.49	1.15	-1.42	7	2.005	2	2.15		0.79	-0.912	-0.211	-0.296	2.273	0.339	0.205	-0.048	-1.92	1.173	0.955	-3.592	-1.119	2.328	-0.728	-0.834	0.763	0.814	-0.17	-0.499	-0.644	1.056													0	0	0	0	1	0
174	2.52	1.49	1.15	-1.42	7	2.005	2	2.15		0.79	-0.912	-0.211	-0.296	2.273	0.339	0.205	-0.048	-1.92	1.173	0.955	-3.592	-1.119	2.328	-0.728	-0.834	0.763	0.814	-0.17	-0.499	-0.644	1.056													1	0	0	0	1	1
175	1.72	0.41	1.15	3.4	3.35	1.065	2	2.15		-0.808	-0.561	0.105	0.284	2.59	-0.778	0.507	0.529	-1.297	1.173	0.955	-3.592	-1.119	2.328	0.071	0.041	-0.064	-0.048	0.177	-0.021	-0.071	-0.141													1	0	0	0	1	0
176	2.52	-0.58	1.15	-4.12	-0.58	0.97	3	1.22		-1.243	-0.912	-0.211	-0.892	2.273	-0.2	0.205	1.083	0.343	-0.612	0.955	-1.846	0.473	0.859	0.196	0.112	-0.179	-0.135	-0.696	0.464	0.359	0.242													0	0	0	0	0	1
177	0.31	2.62	-5.33	-4.12	-0.58	1.465	1	2.15		-2.636	2.482	-1.297	-2.797	0.689	1.58	-2.37	1.176	3.084	-0.316	-0.396	-0.203	-0.123	-0.088	0.196	0.112	-0.179	-0.135	3.271	0.464	0.359	-8.362													1	1	0	0	0	0
178	4.24	0.41	2.41	-2.51	-2.01	2.325	3	0.39		0.335	0.448	-0.917	0.284	-0.867	-0.778	1.714	0.529	-0.33	-1.464	-4.266	0.992	1.51	1.838	2.167	-0.426	-0.731	-0.679	-0.096	-1.015	0.735	0.5													0	0	0	0	0	0
179	3.37	3.87	-0.85	-0.28	-7.89	3.62	3	-0.39		0.517	0.691	1.583	0.513	-0.497	0.917	-2.6	-1.481	0.011	-2.601	-3.037	2.496	3.292	-0.818	2.821	0.66	-2.308	-2.162	5.656	-0.497	-0.641	-0.939													0	0	0	1	1	1
180	3.37	0.41	0.11	-5.73	3.35	1.89	3	3.15		-1.922	-1.43	-0.536	0.284	-0.497	-0.778	2.334	0.529	2.507	-0.015	-0.274	-1.091	1.086	0.132	0.753	0.653	0.363	-2.008	0.177	-0.021	-0.071	-0.141													1	0	0	0	1	1
181	7.68	1.49	2.41	8.23	3.35	4.585	3	-1.84		0.06	0.08	0.188	-0.296	0.198	-1.462	0.318	1.806	0.381	0.645	0.516	-2.659	-0.25	1.838	1.341	1.184	-1.292	-1.211	0.177	-0.021	-0.071	-0.141													1	0	0	0	1	0
182	0.99	0.41	0.11	-0.28	3.35	0.7	1	-1.84		-0.502	-2.641	0.387	0.284	0.424	-0.778	0.806	0.529	0.975	-0.015	-0.274	-1.091	-0.342	1.566	0.748	-1.505	0.431	0.46	0.177	-0.021	-0.071	-0.141													1	0	0	1	0	0
183	0.99	-0.58	0.11	3.4	3.35	0.205	3	2.15		-0.502	-0.282	0.387	0.818	0.424	-0.2	-1.037	-0.617	0.975	-0.015	-0.274	-1.091	-0.342	1.566	0.071	0.041	-0.064	-0.048	0.177	-0.021	-0.071	-0.141													0	0	0	0	0	0
184	-0.32	-0.58	1.15	3.4	3.35	-0.45	3	1.22		0.007	-4.511	0.928	0.818	-0.805	-0.2	1.498	-0.617	1.707	-0.612	-0.883	-0.1	0.473	0.859	0.071	0.041	-0.064	-0.048	0.177	-0.021	-0.071	-0.141													0	0	0	0	1	0
185	0.99	-0.58	0.11	-4.12	3.35	0.205	3	5.06		-0.502	-0.282	0.387	-0.892	0.424	1.522	0.806	-0.617	-0.807	-1.749	-0.274	-1.091	1.086	1.566	0.196	0.112	-0.179	-0.135	0.177	-0.021	-0.071	-0.141													0	0	0	0	1	0
186	3.37	0.41	1.15	10.84	7	1.89	3	0.39		0.517	-1.43	-0.536	2.096	1.655	-2.48	-0.133	0.529	0.011	-0.612	-0.883	-0.1	0.473	0.859	0.365	0.322	0.21	0.225	5.559	-0.499	-0.644	-0.947													1	0	0	0	1	1
187	4.24	-0.58	1.15	-2.51	7	1.83	3	1.22		-2.979	0.448	1.047	0.818	1.1	-1.923	1.714	1.083	-2.644	1.173	-0.883	-1.846	2.066	-0.609	-0.345	-0.426	1.31	-0.679	-0.17	2.001	-0.644	-0.947													0	0	0	1	0	0
188	2.52	0.41	0.61	7.08	9.88	1.465	3	4.13		-1.243	-0.912	2.207	2.096	-0.172	-2.48	0.205	0.529	0.343	-2.068	-0.563	0.208	0.779	1.197	-0.418	-0.474	-0.726	1.468	1.337	-2.106	0.368	0.25													1	0	0	0	1	0
189	0.99	-0.58	0.11	3.4	3.35	0.205	3	1.22		1.645	-2.641	0.387	-0.892	0.424	-0.2	0.806	1.083	-0.807	-0.015	-0.274	-1.091	1.086	0.132	0.071	0.041	-0.064	-0.048	0.177	-0.021	-0.071	-0.141													1	0	0	0	1	0
190	-0.32	-1.56	0.61	3.4	11.66	-0.94		0.39		0.007	0.236	0.928	-0.314	-0.805	0.366	-0.249	-0.049	-0.044	-0.305	-0.563	0.208	-0.711	1.197	0.071	0.041	-0.064	-0.048	0.55	0.195	0.151	0.103													0	0	0	0	0	0
191	1.72	1.49	1.15	8.23	11.66	1.605	3	0.39		-0.808	-0.561	0.105	-0.296	0.144	0.339	0.507	-0.048	0.648	-0.612	-0.883	-0.1	0.473	0.859	1.341	-0.845	-1.292	0.826	0.55	0.195	0.151	0.103													0	0	0	1	1	0
192	-0.32	-2.58	-3.05	-9.41	-2.01	-1.45	3	-0.39		0.007	0.236	-0.867	-1.467	0.977	2.85	1.498	-1.215	-1.795	-0.977	-1.213	3.24	-0.384	-0.275	-0.204	-0.231	-0.354	-0.331	-2.424	0.945	0.735	0.5													0	0	0	0	1	0
193	1.72	-0.58	-0.37	-4.12	3.35	0.57	3	-0.39		-0.808	-0.561	0.105	0.818	2.59	-0.2	0.507	-0.617	-1.297	-1.4	-1.724	-0.719	1.423	1.995	0.196	0.112	-0.179	-0.135	0.177	-0.021	-0.071	-0.141													0	1	0	1	1	0
194	3.37	-0.58	1.74	3.4	11.66	1.395	3	-0.39		0.517	-1.43	-0.536	0.818	1.655	-0.2	-0.133	-0.617	0.011	-2.838	0.72	-0.437	0.138	2.096	0.071	0.041	-0.064	-0.048	0.55	0.195	0.151	0.103													1	0	0	0	1	0
195	0.99	0.41	1.74	3.4	3.35	0.7	3	1.22		-0.502	-0.282	0.387	-1.529	0.424	0.924	0.806	0.529	-0.807	-0.972	0.72	-0.437	0.138	0.52	0.071	0.041	-0.064	-0.048	0.177	-0.021	-0.071	-0.141													0	0	0	0	0	0
196	0.99	-0.58	0.61	-4.12	-0.58	0.205	3	-3.14		-0.502	-0.282	0.387	0.818	0.424	1.522	0.806	-2.316	-0.807	-0.305	-0.563	-1.474	0.779	1.197	-2.552	0.112	2.592	-0.135	-0.696	0.464	0.359	0.242													1	0	0	1	1	0
197	0.31	-0.58	-0.85	-5.73	-4.18	-0.135	3	2.15		-0.244	-0.016	-1.297	-0.892	0.689	1.522	-0.616	-0.617	1.338	-1.032	-1.377	-0.366	0.343	2.517	0.753	0.653	0.363	-2.008	0.832	-0.052	-0.267	-0.585													0	0	0	0	0	0
198	0.99	1.49	2.41	3.4	7	1.24	3	2.15		-0.502	-0.282	0.387	-0.296	0.424	0.339	0.806	-0.048	-0.807	-1.464	0.516	-2.659	1.51	1.838	0.071	0.041	-0.064	-0.048	5.559	-0.499	-0.644	-0.947													1	0	0	1	0	1
199	2.52	0.41	2.41	7.08	7	1.465	3	2.15		-1.243	-0.912	-0.211	-1.529	2.273	2.626	2.606	-1.229	-1.92	0.645	0.516	-2.659	-0.25	1.838	2.383	-0.474	-0.726	-0.68	5.559	-0.499	-0.644	-0.947													0	0	1	1	1	1
200	0.99	0.41	0.61	-4.12	3.35	0.7	1	4.13		-0.502	-0.282	-1.826	0.284	0.424	-0.778	0.806	0.529	0.975	-0.305	-0.563	-1.474	0.779	1.197	0.196	0.112	-0.179	-0.135	0.177	-0.021	-0.071	-0.141													0	0	0	0	0	0
201	1.72	0.41	0.61	3.4	8.36	1.065	3	-1.13		1.169	1.537	0.105	0.284	0.144	-0.778	-1.571	0.529	-1.297	-0.305	-0.563	-1.474	0.779	1.197	0.071	0.041	-0.064	-0.048	2.858	-0.984	-1.27	0.536													0	0	0	0	1	0
202	0.31	-1.56	1.74	-0.28	7	-0.625	3	0.39		-0.244	-0.016	0.648	-0.314	0.689	0.366	-0.616	-0.049	-0.407	0.895	-1.288	-2.208	0.138	2.096	0.748	-1.505	0.431	0.46	5.559	-0.499	-0.644	-0.947													0	0	0	0	0	1
203	4.24	5.39	0.61	-4.12	8.36	4.815	3	1.22		0.335	0.448	1.047	0.241	1.1	0.435	-0.466	0.303	-2.644	1.459	1.217	-1.474	-2.2	1.197	0.196	-2.729	-0.179	2.685	-0.349	-0.984	0.787	0.536													0	0	1	0	0	0
204	1.72	-0.58	0.11	3.4	7	0.57	2	0.39		1.169	-0.561	0.105	0.818	0.144	1.522	0.507	-2.316	-1.297	-0.015	-0.274	-2.676	1.086	1.566	0.071	0.041	-0.064	-0.048	-0.17	-0.499	-0.644	1.056													1	0	0	0	1	0
205	0.99	0.41	1.74	3.4	3.35	0.7	3	5.99		-0.502	-0.282	-1.826	0.284	0.424	-0.778	0.806	0.529	0.975	0.895	-1.288	-0.437	0.138	0.52	0.071	0.041	-0.064	-0.048	0.177	-0.021	-0.071	-0.141													0	0	0	0	1	0
206	0.99	0.41	0.61	3.4	3.35	0.7	3	0.39		-0.502	-0.282	-1.826	0.284	0.424	-0.778	2.649	0.529	-0.807	-0.305	-2.343	0.208	0.779	1.197	0.071	0.041	-0.064	-0.048	0.177	-0.021	-0.071	-0.141													0	0	0	1	1	0
207	0.31	1.49	0.61	-2.51	3.35	0.9	3	1.22		-0.244	-2.513	2.593	1.551	0.689	-1.462	-0.616	-0.048	-0.407	-0.305	-0.563	-1.474	0.779	1.197	-0.345	-0.426	-0.731	1.396	0.177	-0.021	-0.071	-0.141													0	0	1	0	0	0
208	5.13	2.62	2.41	3.4	3.35	3.875	3	1.22		0.214	0.286	-1.472	0.949	0.706	-2.117	1.128	1.176	-0.681	0.645	0.516	-0.834	-0.25	0.136	0.071	0.041	-0.064	-0.048	0.177	-0.021	-0.071	-0.141													0	0	0	1	0	0
209	3.37	-0.58	0.61	3.4	3.35	1.395	3	-0.39		0.517	0.691	-0.536	0.818	-0.497	-1.923	-0.133	1.083	0.011	1.459	1.217	-1.474	-2.2	1.197	0.071	0.041	-0.064	-0.048	0.177	-0.021	-0.071	-0.141													0	0	0	0	1	0
210	0.31	0.41	0.61	3.4	3.35	0.36	3	5.06		-0.244	-2.513	0.648	0.284	0.689	-0.778	1.139	0.529	-0.407	-0.305	-0.563	-1.474	0.779	1.197	0.071	0.041	-0.064	-0.048	0.177	-0.021	-0.071	-0.141													1	0	0	1	1	1
211	0.99	-1.56	1.15	3.4	3.35	-0.285	3	1.22		-0.502	-2.641	0.387	-0.314	0.424	0.366	0.806	-0.049	0.975	-0.612	-0.883	-0.1	0.473	0.859	0.071	0.041	-0.064	-0.048	0.177	-0.021	-0.071	-0.141													0	0	0	0	1	1
212	1.72	-0.58	0.61	3.4	3.35	0.57	3	3.15		-0.808	-0.561	0.105	0.818	0.144	-1.923	0.507	1.083	0.648	-0.305	-0.563	0.208	-0.711	1.197	0.071	0.041	-0.064	-0.048	0.177	-0.021	-0.071	-0.141													0	0	0	0	1	0
213	0.99	0.41	1.15	-2.51	3.35	0.7	3	1.22		-0.502	-0.282	-1.826	0.284	0.424	-0.778	0.806	0.529	0.975	-0.612	-0.883	-0.1	0.473	0.859	-0.345	-0.426	-0.731	1.396	0.177	-0.021	-0.071	-0.141													0	0	0	0	0	1
214	-0.32	-2.58	0.11	10.84	11.66	-1.45	3	2.15		2.503	0.236	-0.867	-1.467	-0.805	0.989	-0.249	0.541	-0.044	-1.749	-2.036	0.494	1.086	1.566	0.365	0.322	0.21	0.225	0.55	0.195	0.151	0.103													1	0	0	1	0	1
215	-0.32	0.41	1.15	3.4	3.35	0.045	3	1.22		0.007	0.236	0.928	0.284	-0.805	-0.778	-0.249	0.529	-0.044	-0.612	-0.883	-0.1	0.473	0.859	0.071	0.041	-0.064	-0.048	0.177	-0.021	-0.071	-0.141													0	0	0	0	1	1
216	3.37	0.41	0.11	3.4	3.35	1.89	2	-1.13		0.517	-1.43	1.583	0.284	-0.497	-0.778	-0.133	0.529	0.011	-0.015	-0.274	-1.091	-0.342	1.566	0.071	0.041	-0.064	-0.048	0.177	-0.021	-0.071	-0.141													1	0	0	0	0	0
217	1.72	1.49	1.15	3.4	3.35	1.605	2	-1.13		-0.808	-0.561	0.105	-0.296	0.144	0.339	0.507	-0.048	0.648	-0.612	-0.883	-0.1	0.473	0.859	0.071	0.041	-0.064	-0.048	0.177	-0.021	-0.071	-0.141													1	0	0	0	0	1
218	2.52	1.49	0.61	3.4	3.35	2.005	2	1.22		-1.243	-0.912	-0.211	-0.296	-0.172	0.339	2.606	-0.048	0.343	-0.305	-0.563	-1.474	0.779	1.197	0.071	0.041	-0.064	-0.048	0.177	-0.021	-0.071	-0.141													1	0	0	1	1	1
219	0.31	0.41	0.11	7.08	3.35	0.36	2	0.39		-0.244	-0.016	0.648	0.284	0.689	0.924	-0.616	-1.229	-0.407	-0.015	-0.274	-1.091	-0.342	1.566	2.383	-0.474	-0.726	-0.68	0.177	-0.021	-0.071	-0.141													0	0	0	0	1	0
220	0.99	0.41	1.74	-1.42	7	0.7	2	-1.84		1.645	-0.282	0.387	-1.529	0.424	0.924	-1.037	0.529	-0.807	-2.838	0.72	-0.437	0.138	2.096	1.315	1.164	-1.299	-1.215	5.559	-0.499	-0.644	-0.947													1	0	0	1	0	0
221	2.52	-0.58	1.15	-0.28	3.35	0.97	2	-0.39		-1.243	1.052	-0.211	0.818	2.273	-0.2	0.205	-0.617	-1.92	1.173	0.955	-3.592	-1.119	2.328	0.748	0.66	-2.308	0.46	0.177	-0.021	-0.071	-0.141													1	0	0	1	0	0
222	2.52	0.41	0.61	3.4	3.35	1.465	2	-1.84		-1.243	-0.912	-0.211	0.284	2.273	-0.778	0.205	0.529	0.343	-0.305	1.217	-1.474	-0.711	1.197	0.071	0.041	-0.064	-0.048	0.177	-0.021	-0.071	-0.141													1	0	0	1	0	0
223	3.37	2.62	5.79	10.84	3.35	2.995	2	-1.13		0.517	0.691	-0.536	0.949	1.655	-2.117	-2.6	1.176	0.011	0.119	0.095	0.186	0.306	0.428	0.365	0.322	0.21	0.225	-5.372	-0.021	-0.071	6.405													1	0	0	0	0	0
224	0.31	-0.58	0.61	-0.28	-0.58	-0.135	2	-0.39		-0.244	-0.016	0.648	-0.892	0.689	1.522	-0.616	-0.617	-0.407	1.459	1.217	-3.156	-2.2	2.616	0.748	0.66	-2.308	0.46	-0.696	0.464	0.359	0.242													0	0	0	0	0	1
225	0.31	-0.58	0.11	-4.12	-2.01	-0.135	2	0.39		-0.244	-0.016	0.648	-0.892	0.689	1.522	-0.616	-0.617	-0.407	-0.015	1.487	-2.676	-0.342	1.566	0.196	0.112	-0.179	-0.135	-0.096	-1.015	0.735	0.5													1	0	0	1	0	1
226	0.99	-1.56	0.61	3.4	3.35	-0.285	2	-0.39		-0.502	-0.282	0.387	-0.314	0.424	0.366	0.806	-0.049	-0.807	-0.305	1.217	-1.474	-0.711	1.197	0.071	0.041	-0.064	-0.048	0.177	-0.021	-0.071	-0.141													0	0	0	0	0	1
227	2.52	0.41	1.15	3.4	3.35	1.465	2	-3.8		0.79	-0.912	-0.211	0.284	-0.172	-0.778	0.205	0.529	0.343	-0.612	-0.883	-0.1	0.473	0.859	0.071	0.041	-0.064	-0.048	0.177	-0.021	-0.071	-0.141													0	0	0	0	0	0
228	4.24	1.49	1.15	3.4	3.35	2.865	2	-5.43		0.335	0.448	-0.917	-0.296	1.1	0.339	-0.466	-0.048	-0.33	-0.612	0.955	-1.846	-1.119	2.328	0.071	0.041	-0.064	-0.048	0.177	-0.021	-0.071	-0.141													0	0	0	0	0	0
229	0.99	-1.56	-0.37	3.4	-2.01	-0.285	2	1.22		-0.502	-0.282	0.387	-0.314	0.424	0.366	0.806	-0.049	-0.807	0.265	0.006	-2.211	0.002	1.995	0.071	0.041	-0.064	-0.048	2.232	-1.015	-1.333	0.5													1	0	1	0	1	0
230	0.99	0.41	0.11	3.4	3.35	0.7	4	1.22		-0.502	-0.282	0.387	0.284	-1.745	0.924	0.806	-1.229	0.975	-0.015	-0.274	-1.091	-0.342	1.566	0.071	0.041	-0.064	-0.048	0.177	-0.021	-0.071	-0.141													0	0	1	1	0	1
231	0.31	-0.58	0.61	3.4	3.35	-0.135	4	3.15		-0.244	-0.016	0.648	-0.892	-1.225	-0.2	1.139	1.083	-0.407	-0.305	-0.563	-1.474	0.779	1.197	0.071	0.041	-0.064	-0.048	0.177	-0.021	-0.071	-0.141													0	0	0	1	1	1
232	1.72	0.41	-0.37	7.08	8.36	1.065	4	3.15		1.169	-0.561	2.573	0.284	-2.302	-0.778	0.507	0.529	-1.297	1.93	0.006	-2.211	0.002	0.481	-0.418	-0.474	1.376	-0.68	-0.349	1.016	0.787	-1.867													0	0	0	0	1	0
233	5.13	1.49	0.61	-0.28	3.35	3.31	4	1.22		0.214	0.286	0.672	-2.143	-1.398	2.14	1.128	-0.048	-0.681	1.459	1.217	-3.156	-2.2	2.616	0.748	0.66	0.431	-2.162	0.177	9.694	-0.071	-6.686													0	0	0	1	1	1
234	1.72	-1.56	0.61	10.84	11.66	0.08	4	2.15		-0.808	1.537	-2.364	-2.029	0.144	2.11	2.585	-0.049	-1.297	1.459	1.217	-3.156	-2.2	2.616	0.365	0.322	0.21	0.225	0.55	0.195	0.151	0.103													0	0	1	0	1	0
235	3.37	-1.56	0.61	7.08	7	0.905	4	-1.13		0.517	0.691	-0.536	-2.029	-0.497	2.11	2.334	-0.049	-2.485	1.459	1.217	-3.156	-2.2	2.616	-0.418	-0.474	-0.726	1.468	-5.899	2.001	1.551	-0.947													0	0	0	1	0	0
236	2.52	-0.58	0.11	3.4	3.35	0.97	4	1.22		0.79	1.052	2.207	-0.892	-2.617	1.522	0.205	-0.617	-1.92	-0.015	-2.036	-1.091	1.086	1.566	0.071	0.041	-0.064	-0.048	0.177	-0.021	-0.071	-0.141													0	0	1	0	1	1
237	-0.32	-1.56	0.11	3.4	3.35	-0.94	4	0.39		0.007	0.236	-0.867	-0.314	-0.805	0.366	1.498	-0.049	-0.044	-0.015	-0.274	-1.091	-0.342	1.566	0.071	0.041	-0.064	-0.048	0.177	-0.021	-0.071	-0.141													0	0	0	0	0	1
238	1.72	0.41	0.61	10.84	11.66	1.065	4	-1.84		-0.808	-0.561	-2.364	0.284	2.59	-0.778	0.507	0.529	0.648	-0.305	-0.563	-1.474	-0.711	2.616	0.365	0.322	0.21	0.225	0.55	0.195	0.151	0.103													1	0	0	0	1	0
239	1.72	0.41	-0.37	3.4	3.35	1.065	4	0.39		-0.808	-0.561	0.105	0.284	0.144	-0.778	0.507	0.529	0.648	-1.4	-1.724	-0.719	1.423	1.995	0.071	0.041	-0.064	-0.048	0.177	-0.021	-0.071	-0.141													0	0	1	0	1	0
240	1.72	-0.58	1.15	-1.42	3.35	0.57	4	1.22		1.169	-0.561	0.105	-0.892	0.144	1.522	0.507	-0.617	-1.297	1.173	-0.883	-1.846	-1.119	2.328	-0.728	-0.834	0.763	0.814	0.177	-0.021	-0.071	-0.141													0	0	1	0	0	0
241	4.24	-0.58	0.61	3.4	3.35	1.83	4	-0.39		0.335	0.448	-0.917	-0.892	1.1	1.522	1.714	-0.617	-2.644	-0.305	-0.563	-1.474	-0.711	2.616	0.071	0.041	-0.064	-0.048	0.177	-0.021	-0.071	-0.141													0	0	0	0	0	1
242	0.99	0.41	1.15	-1.42	3.35	0.7	4	-1.13		1.645	-0.282	0.387	0.284	0.424	0.924	-1.037	-1.229	-0.807	-0.612	-0.883	-0.1	0.473	0.859	-0.728	-0.834	0.763	0.814	0.177	-0.021	-0.071	-0.141													1	0	0	0	1	0
243	0.99	0.41	0.61	10.84	11.66	0.7	4	-1.84		1.645	2.077	0.387	2.096	-1.745	-2.48	-1.037	0.529	-0.807	-0.305	-0.563	-1.474	0.779	1.197	0.365	0.322	0.21	0.225	0.55	0.195	0.151	0.103													0	0	0	1	1	0
244	2.52	-1.56	0.11	-2.51	-0.58	0.48	4	-1.13		0.79	-0.912	2.207	-0.314	2.273	0.366	-2.196	-0.049	-1.92	-0.015	-0.274	-1.091	-0.342	1.566	-0.345	1.951	-0.731	-0.679	1.288	0.464	0.359	-4.06													0	0	0	0	1	0
245	0.31	0.41	0.61	3.4	3.35	0.36	4	-0.39		-0.244	-0.016	0.648	0.284	-1.225	-0.778	-0.616	0.529	1.338	-0.305	-2.343	0.208	0.779	1.197	0.071	0.041	-0.064	-0.048	0.177	-0.021	-0.071	-0.141													0	1	0	0	0	1
246	0.99	-0.58	0.61	3.4	3.35	0.205	4	2.15		-0.502	2.077	0.387	-0.892	-1.745	1.522	0.806	-0.617	-0.807	-0.305	-0.563	-1.474	0.779	1.197	0.071	0.041	-0.064	-0.048	0.177	-0.021	-0.071	-0.141													0	0	0	1	0	0
247	1.72	0.41	2.41	10.84	11.66	1.065	4	0.39		-0.808	-0.561	0.105	0.284	-2.302	-0.778	2.585	0.529	0.648	0.645	0.516	-2.659	1.51	0.136	0.365	0.322	0.21	0.225	0.55	0.195	0.151	0.103													0	0	0	0	0	1
248	0.31	-1.56	0.11	3.4	3.35	-0.625	5	1.22		-0.244	-0.016	-1.297	-0.314	0.689	0.366	1.139	-0.049	-0.407	-0.015	-0.274	0.494	-0.342	0.132	0.071	0.041	-0.064	-0.048	0.177	-0.021	-0.071	-0.141													1	0	0	1	1	0
249	0.31	-0.58	0.11	3.4	-0.58	-0.135		4.13		-2.636	2.482	0.648	0.818	-1.225	-0.2	1.139	-0.617	-0.407	-0.015	-0.274	-1.091	-0.342	1.566	0.071	0.041	-0.064	-0.048	-0.696	0.464	0.359	0.242													0	1	1	0	0	0
250	-0.32	-0.58	1.74	3.4	3.35	-0.45	4	0.39		0.007	2.609	-0.867	-0.892	-0.805	1.522	-0.249	-0.617	-0.044	0.895	0.72	-2.208	0.138	0.52	0.071	0.041	-0.064	-0.048	0.177	-0.021	-0.071	-0.141													0	0	0	0	1	0
251	0.99	-0.58	1.15	3.4	11.66	0.205	4	1.22		-0.502	-0.282	0.387	-0.892	0.424	-0.2	-1.037	1.083	0.975	-0.612	-0.883	-0.1	0.473	0.859	0.071	0.041	-0.064	-0.048	0.55	0.195	0.151	0.103													1	0	1	0	0	0
252	0.31	0.41	0.61	3.4	3.35	0.36	4	1.22		-0.244	2.482	-1.297	0.284	0.689	-0.778	-0.616	0.529	-0.407	-0.305	-0.563	-1.474	0.779	1.197	0.071	0.041	-0.064	-0.048	0.177	-0.021	-0.071	-0.141													0	0	0	0	0	1
253	0.31	0.41	1.15	-2.51	-0.58	0.36	4	1.22		-0.244	-0.016	0.648	-1.529	-1.225	0.924	1.139	0.529	-0.407	1.173	0.955	-3.592	-1.119	2.328	-0.345	-0.426	-0.731	1.396	-0.696	0.464	0.359	0.242													0	0	0	0	1	0
254	-0.32	-0.58	0.11	3.4	3.35	-0.45	4	1.22		0.007	0.236	-0.867	0.818	-0.805	-0.2	1.498	-0.617	-0.044	-0.015	-0.274	-1.091	-0.342	1.566	0.071	0.041	-0.064	-0.048	0.177	-0.021	-0.071	-0.141													0	1	1	0	1	1
255	-2.05	-1.56	0.61	3.4	3.35	-1.805	4	4.13		0.675	2.727	-1.618	-0.314	-1.561	2.11	0.744	-1.781	-0.885	-0.305	1.217	-3.156	-0.711	2.616	0.071	0.041	-0.064	-0.048	0.177	-0.021	-0.071	-0.141													0	0	0	0	1	0
256	-2.05	-0.58	0.11	3.4	7	-1.315	4	0.39		0.675	2.727	-1.618	0.818	-1.561	-0.2	0.744	-0.617	-0.885	-0.015	-0.274	-1.091	1.086	0.132	0.071	0.041	-0.064	-0.048	-0.17	2.001	-0.644	-0.947													0	0	0	0	0	0
257	0.99	-1.56	0.11	-1.42	7	-0.285	4	1.22		-2.65	2.077	-1.826	-2.029	0.424	3.855	2.649	-1.781	-0.807	1.718	1.487	-2.676	-0.342	0.132	1.315	-0.834	0.763	-1.215	-0.17	-0.499	-0.644	1.056													0	0	0	1	0	1
258	0.99	0.41	1.74	3.4	9.88	0.7	4	2.15		-2.65	2.077	0.387	-1.529	-1.745	0.924	2.649	0.529	-0.807	0.895	0.72	-2.208	0.138	0.52	7.488	-7.761	-0.064	-0.048	1.337	-2.106	0.368	0.25													0	0	0	0	0	0
259	-1.5	0.41	0.61	-2.51	-0.58	-0.545	4	2.15		-1.669	0.688	-0.18	0.284	-0.123	0.924	0.42	-1.229	0.63	-0.305	-0.563	-1.474	0.779	1.197	-0.345	-0.426	-0.731	1.396	-0.696	0.464	0.359	0.242													0	0	0	0	0	0
260	1.72	-0.58	0.61	-0.28	3.35	0.57	4	3.15		-0.808	1.537	0.105	-0.892	-2.302	-0.2	0.507	1.083	0.648	-0.305	-0.563	0.208	0.779	-0.223	-1.325	0.66	0.431	0.46	0.177	-0.021	-0.071	-0.141													0	0	1	0	1	0
261	1.72	-1.56	0.11	3.4	3.35	0.08	4	1.22		-0.808	1.537	0.105	-0.314	0.144	2.11	0.507	-1.781	-1.297	1.718	1.487	-2.676	-1.77	1.566	0.071	0.041	-0.064	-0.048	0.177	-0.021	-0.071	-0.141													0	0	0	0	1	1
262	0.31	-1.56	0.11	10.84	3.35	-0.625	4	5.06		-0.244	2.482	-3.243	-0.314	0.689	2.11	2.893	-1.781	-2.152	1.718	1.487	-2.676	-1.77	1.566	0.365	0.322	0.21	0.225	0.177	-0.021	-0.071	-0.141													0	0	0	0	1	0
263	0.99	-0.58	0.11	3.4	8.36	0.205	4	-0.39		-2.65	2.077	-1.826	2.528	0.424	-0.2	2.649	-2.316	-0.807	1.718	1.487	-2.676	-1.77	1.566	0.071	0.041	-0.064	-0.048	-0.349	-0.984	0.787	0.536													1	0	0	1	1	0
264	1.72	1.49	0.61	-4.12	-4.18	1.605	4	0.39		-0.808	-0.561	0.105	-0.296	0.144	0.339	0.507	-0.048	0.648	-0.305	-0.563	0.208	-0.711	1.197	0.196	0.112	-0.179	-0.135	0.832	-0.052	-0.267	-0.585													1	0	0	1	1	0
265	0.99	0.41	0.61	-1.42	-0.58	0.7	4	3.15		-0.502	-0.282	0.387	0.284	0.424	0.924	0.806	-1.229	-0.807	-0.305	-0.563	-1.474	0.779	1.197	-0.728	-0.834	0.763	0.814	-0.696	0.464	0.359	0.242													0	0	1	0	0	0
266	3.37	2.62	0.61	3.4	3.35	2.995	4	2.15		0.517	-3.55	1.583	0.949	-0.497	-2.117	2.334	1.176	0.011	-0.305	-0.563	-1.474	-0.711	2.616	0.071	0.041	-0.064	-0.048	0.177	-0.021	-0.071	-0.141													1	0	0	1	0	0
267	0.99	0.41	0.61	-1.42	-0.58	0.7	4	0.39		-0.502	-0.282	0.387	0.284	0.424	0.924	0.806	-1.229	-0.807	-0.305	-0.563	-1.474	0.779	1.197	-0.728	-0.834	0.763	0.814	-0.696	0.464	0.359	0.242													1	0	0	0	0	0
268	-0.32	-0.58	0.61	3.4	3.35	-0.45	4	3.15		0.007	0.236	-0.867	-0.892	-0.805	1.522	1.498	-0.617	-0.044	-0.305	-0.563	-1.474	0.779	1.197	0.071	0.041	-0.064	-0.048	0.177	-0.021	-0.071	-0.141													0	0	0	0	0	1
269	1.72	-1.56	-0.37	3.4	8.36	0.08	4	3.15		1.169	1.537	0.105	-0.314	-2.302	0.366	2.585	-0.049	-3.242	1.93	1.735	-2.211	0.002	-1.033	0.071	0.041	-0.064	-0.048	-0.349	-0.984	0.787	0.536													1	0	0	1	1	1
270	-0.93	-1.56	0.11	-4.12	-0.58	-1.245	4	5.06		0.244	0.464	-0.507	-0.314	-0.449	0.366	0.094	-0.049	0.299	-0.015	-0.274	-1.091	-0.342	1.566	0.196	0.112	-0.179	-0.135	-0.696	0.464	0.359	0.242													1	0	0	0	0	1
271	0.99	-0.58	1.15	3.4	9.88	0.205	4	0.39		-0.502	2.077	-1.826	0.818	-1.745	-0.2	2.649	-0.617	-0.807	1.173	0.955	-3.592	-1.119	2.328	0.071	0.041	-0.064	-0.048	1.337	0.475	0.368	-3.993													0	0	0	1	1	0
272	0.99	-1.56	0.61	3.4	3.35	-0.285	4	3.15		-0.502	2.077	-1.826	-0.314	0.424	0.366	0.806	-0.049	-0.807	-0.305	1.217	-1.474	-0.711	1.197	0.071	0.041	-0.064	-0.048	0.177	-0.021	-0.071	-0.141													0	0	0	0	1	0
273	4.24	0.41	1.74	7.08	7	2.325	2	2.15		0.335	0.448	1.047	0.284	-0.867	-0.778	-0.466	0.529	-0.33	-0.972	-1.288	-0.437	0.138	2.096	-0.418	-0.474	-0.726	1.468	-0.17	-0.499	-0.644	1.056													0	1	0	0	0	0
274	2.52	1.49	2.41	3.4	3.35	2.005	2	0.39		0.79	-0.912	-0.211	-0.296	-0.172	0.339	0.205	-0.048	0.343	-1.464	0.516	-0.834	-0.25	1.838	0.071	0.041	-0.064	-0.048	0.177	-0.021	-0.071	-0.141													0	0	1	0	1	0
275	1.72	1.49	0.11	3.4	3.35	1.605	2	-1.84		-0.808	-0.561	0.105	-0.296	0.144	0.339	0.507	-0.048	0.648	-1.749	-0.274	-1.091	1.086	1.566	0.071	0.041	-0.064	-0.048	0.177	-0.021	-0.071	-0.141													0	0	0	1	1	1
276	1.72	0.41	-0.37	-2.51	7	1.065	2	-1.84		-0.808	-0.561	0.105	0.284	0.144	-0.778	0.507	0.529	0.648	-1.4	0.006	-2.211	1.423	1.995	-0.345	-0.426	-0.731	1.396	5.559	-0.499	-0.644	-0.947													1	0	0	1	1	0
277	2.52	0.41	0.11	3.4	11.66	1.465	2	1.22		0.79	-0.912	-0.211	0.284	-0.172	-0.778	0.205	0.529	0.343	-0.015	-0.274	-1.091	-0.342	1.566	0.071	0.041	-0.064	-0.048	0.55	0.195	0.151	0.103													0	0	0	0	0	0
278	1.72	0.41	0.61	8.23	3.35	1.065	2	4.13		1.169	-0.561	0.105	-1.529	-2.302	0.924	0.507	0.529	0.648	1.459	1.217	-3.156	-2.2	2.616	-0.745	1.184	0.774	-1.211	0.177	-0.021	-0.071	-0.141													1	0	0	0	1	0
279	1.72	-1.56	0.11	-2.51	11.66	0.08	2	1.22		1.169	-0.561	0.105	-0.314	0.144	0.366	0.507	-0.049	-1.297	-0.015	-2.036	-1.091	-0.342	3	-0.345	-0.426	-0.731	1.396	0.55	0.195	0.151	0.103													0	0	1	0	0	0
280	2.52	0.41	1.15	3.4	3.35	1.465	2	-0.39		-1.243	1.052	-0.211	0.284	-0.172	-0.778	0.205	0.529	0.343	1.173	0.955	-3.592	0.473	0.859	0.071	0.041	-0.064	-0.048	0.177	-0.021	-0.071	-0.141													0	0	0	0	0	0
281	1.72	-0.58	0.61	-2.51	3.35	0.57	2	1.22		1.169	-0.561	0.105	-0.892	0.144	1.522	0.507	-0.617	-1.297	-0.305	1.217	-3.156	-0.711	2.616	-0.345	1.951	-0.731	-0.679	0.177	-0.021	-0.071	-0.141													0	0	0	0	1	0
282	0.99	1.49	1.15	3.4	3.35	1.24	2	-1.13		1.645	-0.282	0.387	-0.296	0.424	0.339	-1.037	-0.048	-0.807	-0.612	0.955	-1.846	-1.119	2.328	0.071	0.041	-0.064	-0.048	0.177	-0.021	-0.071	-0.141													1	0	1	0	1	0
283	1.72	-0.58	0.61	3.4	3.35	0.57	2	0.39		1.169	1.537	-2.364	-0.892	0.144	1.522	0.507	-0.617	-1.297	-0.305	-0.563	-1.474	0.779	1.197	0.071	0.041	-0.064	-0.048	0.177	-0.021	-0.071	-0.141													0	0	0	1	1	0
284	0.99	-0.58	0.61	3.4	3.35	0.205	2	7.1		-0.502	-0.282	0.387	-0.892	0.424	1.522	0.806	-0.617	-0.807	1.459	1.217	-3.156	-0.711	1.197	0.071	0.041	-0.064	-0.048	0.177	-0.021	-0.071	-0.141													1	0	0	0	0	1
285	3.37	-0.58	3.22	10.84	7	1.395	2	0.39		0.517	-1.43	-0.536	0.818	1.655	-0.2	2.334	-0.617	-2.485	0.431	0.344	-3.472	1.081	1.433	0.365	0.322	0.21	0.225	5.559	-0.499	-0.644	-0.947													0	0	0	0	0	0
286	0.99	0.41	0.61	3.4	3.35	0.7	2	1.22		-2.65	-0.282	0.387	0.284	0.424	-0.778	0.806	0.529	0.975	-0.305	1.217	-3.156	-0.711	2.616	0.071	0.041	-0.064	-0.048	0.177	-0.021	-0.071	-0.141													0	0	1	0	1	0
287	1.72	0.41	1.74	3.4	3.35	1.065	2	-0.39		1.169	-0.561	0.105	0.284	2.59	-0.778	-1.571	0.529	-1.297	0.895	0.72	-2.208	-1.563	2.096	0.071	0.041	-0.064	-0.048	0.177	-0.021	-0.071	-0.141													0	0	0	1	1	0
288	0.99	1.49	0.61	3.4	9.88	1.24	2	0.39		-0.502	-2.641	0.387	-0.296	0.424	0.339	0.806	-0.048	0.975	1.459	1.217	-3.156	-0.711	1.197	0.071	0.041	-0.064	-0.048	-0.748	0.475	0.368	0.25													0	0	0	0	0	0
289	0.99	-1.56	1.74	3.4	3.35	-0.285	2	0.39		-0.502	-0.282	0.387	-0.314	0.424	0.366	0.806	-0.049	-0.807	-0.972	0.72	-0.437	0.138	0.52	0.071	0.041	-0.064	-0.048	0.177	-0.021	-0.071	-0.141													1	0	0	0	1	0
290	2.52	0.41	0.11	-1.42	-0.58	1.465	2	0.39		-1.243	1.052	-0.211	0.284	2.273	0.924	0.205	-1.229	-1.92	-0.015	-0.274	-1.091	-0.342	1.566	-0.728	-0.834	0.763	0.814	1.288	0.464	-2.765	0.242													0	0	0	0	0	0
291	2.52	0.41	1.74	-4.12	3.35	1.465	2	5.06		0.79	-0.912	-0.211	0.284	-0.172	-0.778	0.205	0.529	0.343	0.895	0.72	-3.979	0.138	2.096	0.196	0.112	-0.179	-0.135	0.177	-0.021	-0.071	-0.141													0	0	0	1	1	0
292	3.37	-0.58	0.61	3.4	3.35	1.395	2	-0.39		0.517	0.691	1.583	-0.892	-0.497	1.522	-0.133	-0.617	-2.485	-0.305	1.217	-1.474	-0.711	1.197	0.071	0.041	-0.064	-0.048	0.177	-0.021	-0.071	-0.141													0	0	0	0	0	1
293	3.37	1.49	0.61	7.08	7	2.43	2	2.15		0.517	-1.43	-2.655	-0.296	1.655	0.339	2.334	-0.048	0.011	1.459	1.217	-3.156	-0.711	1.197	-0.418	-0.474	1.376	-0.68	-0.17	-0.499	-0.644	1.056													1	0	0	0	1	0
294	1.72	-1.56	0.11	3.4	3.35	0.08	2	-0.39		-0.808	-0.561	0.105	-0.314	0.144	0.366	0.507	-0.049	0.648	-0.015	-0.274	-1.091	-0.342	1.566	0.071	0.041	-0.064	-0.048	0.177	-0.021	-0.071	-0.141													0	0	0	0	0	0
295	1.72	-0.58	1.15	3.4	3.35	0.57	2	-1.84		-0.808	1.537	0.105	-0.892	0.144	1.522	-1.571	-0.617	0.648	-0.612	0.955	-1.846	-1.119	2.328	0.071	0.041	-0.064	-0.048	0.177	-0.021	-0.071	-0.141													0	0	1	1	1	0
296	1.72	-0.58	-0.37	3.4	11.66	0.57	2	-0.39		-0.808	-0.561	0.105	0.818	0.144	-1.923	0.507	1.083	0.648	-1.4	0.006	-2.211	0.002	3.509	0.071	0.041	-0.064	-0.048	0.55	0.195	0.151	0.103													0	0	0	0	0	1
297	-0.32	-0.58	-0.37	3.4	3.35	-0.45	4	4.13		0.007	0.236	0.928	-0.892	-0.805	1.522	-0.249	-0.617	-0.044	-1.4	-1.724	-0.719	1.423	1.995	0.071	0.041	-0.064	-0.048	0.177	-0.021	-0.071	-0.141													0	0	0	0	0	1
298	0.31	-0.58	-0.37	3.4	3.35	-0.135	4	2.15		-0.244	2.482	0.648	-0.892	-1.225	1.522	-2.37	-0.617	1.338	0.265	0.006	-2.211	-1.419	3.509	0.071	0.041	-0.064	-0.048	0.177	-0.021	-0.071	-0.141													1	0	0	0	1	0
299	2.52	0.41	1.15	10.84	11.66	1.465	4	0.39		0.79	-0.912	-0.211	0.284	-0.172	-0.778	0.205	0.529	0.343	-0.612	-0.883	-0.1	0.473	0.859	0.365	0.322	0.21	0.225	0.55	0.195	0.151	0.103													0	0	0	1	1	0
300	3.37	-1.56	1.15	7.08	3.35	0.905	4	1.22		0.517	0.691	-0.536	-0.314	-0.497	0.366	-0.133	-0.049	0.011	-0.612	-0.883	-0.1	-1.119	2.328	2.383	-0.474	-0.726	-0.68	0.177	-0.021	-0.071	-0.141													1	0	0	0	1	0
301	2.52	0.41	1.15	8.23	3.35	1.465	4	0.39		0.79	-0.912	-0.211	0.284	-0.172	-0.778	0.205	0.529	0.343	-0.612	-0.883	-0.1	0.473	0.859	-0.745	-0.845	0.774	0.826	0.177	-0.021	-0.071	-0.141													0	0	0	0	0	1
302	-0.32	-1.56	0.61	10.84	7	-0.94	4	2.15		0.007	0.236	0.928	-0.314	-0.805	0.366	-0.249	-0.049	-0.044	-0.305	-0.563	-1.474	0.779	1.197	0.365	0.322	0.21	0.225	5.559	-0.499	-0.644	-0.947													1	0	0	1	1	0
303	-0.93	-0.58	-0.37	3.4	3.35	-0.755	4	-1.84		0.244	0.464	-0.507	-0.892	-0.449	1.522	0.094	-0.617	0.299	-1.4	-1.724	0.772	1.423	0.481	0.071	0.041	-0.064	-0.048	0.177	-0.021	-0.071	-0.141													0	0	0	1	0	1
304	4.24	2.62	0.61	3.4	3.35	3.43	4	2.15		0.335	0.448	1.047	0.949	-0.867	-0.268	-0.466	-0.657	-0.33	-0.305	-0.563	-1.474	-0.711	2.616	0.071	0.041	-0.064	-0.048	0.177	-0.021	-0.071	-0.141													0	0	0	0	0	0
305	0.31	-0.58	-0.37	-4.12	3.35	-0.135	4	1.22		-0.244	-0.016	0.648	0.818	0.689	-0.2	-0.616	-0.617	-0.407	0.265	0.006	-0.719	0.002	0.481	0.196	0.112	-0.179	-0.135	0.177	-0.021	-0.071	-0.141													0	0	0	0	1	1
306	0.99	-1.56	0.61	3.4	3.35	-0.285	2	-0.39		-0.502	-2.641	0.387	-0.314	0.424	0.366	0.806	-0.049	0.975	-0.305	-0.563	-1.474	0.779	1.197	0.071	0.041	-0.064	-0.048	0.177	-0.021	-0.071	-0.141													0	0	0	1	1	1
307	1.72	-0.58	1.15	-1.42	-2.01	0.57	2	2.15		1.169	-2.66	2.573	-0.892	0.144	1.522	0.507	-0.617	-1.297	-0.612	0.955	-1.846	-1.119	2.328	-0.728	-0.834	0.763	0.814	-0.096	0.945	0.735	-1.981													0	0	0	0	0	0
308	-0.32	-0.58	-0.85	3.4	-0.58	-0.45	2	-0.39		0.007	0.236	-0.867	0.818	-0.805	-0.2	1.498	-0.617	-0.044	0.538	-1.377	-0.366	0.343	0.849	0.071	0.041	-0.064	-0.048	-0.696	0.464	0.359	0.242													0	0	0	0	1	0
309	0.31	-0.58	-0.85	3.4	-0.58	-0.135	2	5.06		-0.244	-0.016	0.648	0.818	-1.225	-0.2	1.139	-0.617	-0.407	0.538	-1.377	-0.366	0.343	0.849	0.071	0.041	-0.064	-0.048	-0.696	0.464	0.359	0.242													1	0	0	0	0	0
310	6.23	1.49	2.41	10.84	11.66	3.86	2	2.15		0.123	-6.058	0.388	1.551	0.408	-3.263	0.655	1.806	0.784	0.645	0.516	-2.659	-0.25	1.838	0.365	0.322	0.21	0.225	0.55	0.195	0.151	0.103													1	0	0	0	1	0
311	0.99	-0.58	0.11	3.4	3.35	0.205	2	1.22		-0.502	-0.282	0.387	-0.892	-1.745	-0.2	0.806	1.083	0.975	-0.015	-0.274	-1.091	-0.342	1.566	0.071	0.041	-0.064	-0.048	0.177	-0.021	-0.071	-0.141													0	0	0	0	0	0
312	3.37	0.41	1.74	10.84	9.88	1.89	2	2.15		0.517	-3.55	1.583	0.284	-0.497	-0.778	2.334	0.529	0.011	0.895	0.72	-2.208	-1.563	2.096	0.365	0.322	0.21	0.225	-0.748	0.475	0.368	0.25													0	0	0	0	0	0
313	3.37	0.41	1.15	7.08	-0.58	1.89	2	-2.5		0.517	-3.55	1.583	0.284	-0.497	-0.778	2.334	0.529	0.011	1.173	0.955	-3.592	-1.119	2.328	2.383	-0.474	-0.726	-0.68	-0.696	0.464	0.359	0.242													1	0	0	0	0	0
314	6.23	0.41	0.61	7.08	3.35	3.32	2	1.22		0.123	0.165	0.388	0.284	0.408	-0.778	0.655	0.529	-1.254	-0.305	-0.563	-1.474	0.779	1.197	2.383	-0.474	-0.726	-0.68	0.177	-0.021	-0.071	-0.141													0	0	0	1	1	0
315	0.99	-0.58	-0.37	7.08	3.35	0.205	2	5.06		1.645	-2.641	0.387	-0.892	-1.745	1.522	0.806	-0.617	0.975	0.265	-1.724	-0.719	0.002	1.995	2.383	-0.474	-0.726	-0.68	0.177	-0.021	-0.071	-0.141													0	0	0	0	1	0
316	2.52	2.62	1.74	10.84	-0.58	2.57	2	4.13		0.79	-0.912	2.207	-0.924	-2.617	1.58	0.205	-0.657	0.343	0.895	-1.288	-0.437	0.138	0.52	0.365	0.322	0.21	0.225	-0.696	0.464	0.359	0.242													1	0	1	0	1	0
317	1.72	0.41	0.11	-1.42	3.35	1.065	2	2.15		-0.808	-0.561	0.105	0.284	0.144	-0.778	0.507	0.529	0.648	-0.015	-0.274	-1.091	-0.342	1.566	-0.728	1.164	0.763	-1.215	0.177	-0.021	-0.071	-0.141													0	0	0	0	1	1
318	-0.32	0.41	1.74	10.84	11.66	0.045	2	4.13		0.007	-2.138	0.928	0.284	-0.805	-0.778	1.498	0.529	-0.044	-0.972	0.72	-0.437	0.138	0.52	0.365	0.322	0.21	0.225	0.55	0.195	0.151	0.103													0	0	1	1	0	1
319	4.24	1.49	0.61	10.84	7	2.865	2	3.15		0.335	-2.225	1.047	-0.296	-0.867	0.339	-0.466	-0.048	1.984	-0.305	-0.563	-1.474	-0.711	2.616	0.365	0.322	0.21	0.225	-0.17	-0.499	1.551	-0.947													0	0	0	0	1	0
320	2.52	0.41	0.11	8.23	11.66	1.465	2	5.06		0.79	-2.876	2.207	0.284	-0.172	-0.778	0.205	0.529	0.343	-0.015	1.487	-2.676	-1.77	3	-0.745	-0.845	0.774	0.826	0.55	0.195	0.151	0.103													1	0	0	0	0	1
321	1.72	-1.56	3.22	-1.42	8.36	0.08	2	0.39		1.169	1.537	0.105	-2.029	-2.302	3.855	2.585	-1.781	-3.242	0.431	0.344	-1.401	-0.72	1.433	1.315	-0.834	0.763	-1.215	2.858	1.016	0.787	-4.269													1	0	0	0	1	0
322	4.24	1.49	1.15	10.84	11.66	2.865	2	0.39		0.335	-2.225	1.047	1.551	-0.867	-1.462	1.714	-0.048	-0.33	-0.612	-0.883	-1.846	0.473	2.328	0.365	0.322	0.21	0.225	0.55	0.195	0.151	0.103													0	0	0	1	1	1
323	4.24	1.49	0.61	-0.28	3.35	2.865	2	5.99		0.335	-4.897	1.047	-0.296	1.1	0.339	1.714	-0.048	-0.33	1.459	1.217	-3.156	-2.2	2.616	-1.325	0.66	0.431	0.46	0.177	-0.021	-0.071	-0.141													0	0	0	0	1	0
324	4.24	-0.58	0.61	10.84	11.66	1.83	2	-0.39		0.335	0.448	1.047	0.818	-0.867	-1.923	-0.466	1.083	-0.33	-0.305	-0.563	-1.474	0.779	1.197	0.365	0.322	0.21	0.225	0.55	0.195	0.151	0.103													1	0	0	0	0	1
325	4.24	0.41	1.15	8.23	9.88	2.325	2	3.15		0.335	-2.225	1.047	0.284	-0.867	-0.778	1.714	0.529	-0.33	1.173	-0.883	-1.846	-1.119	2.328	1.341	1.184	-1.292	-1.211	-0.748	0.475	0.368	0.25													0	0	0	1	0	0
326	2.52	-0.58	1.15	3.4	8.36	0.97	2	3.15		0.79	1.052	2.207	-0.892	-2.617	-0.2	0.205	1.083	-1.92	1.173	0.955	-3.592	-1.119	2.328	0.071	0.041	-0.064	-0.048	-0.349	-0.984	0.787	0.536													0	0	0	1	1	0
327	6.23	2.62	0.61	10.84	7	4.425	2	2.15		0.123	-6.058	0.388	0.949	0.408	-2.117	0.655	1.176	0.784	1.459	1.217	-3.156	-2.2	2.616	0.365	0.322	0.21	0.225	5.559	-0.499	-0.644	-0.947													0	0	0	0	0	1
328	0.99	-0.58	1.74	3.4	3.35	0.205	2	-1.13		1.645	2.077	0.387	-0.892	-1.745	1.522	-1.037	-0.617	-0.807	-0.972	0.72	1.333	-1.563	0.52	0.071	0.041	-0.064	-0.048	0.177	-0.021	-0.071	-0.141													0	1	0	0	1	0
329	1.72	-0.58	2.41	3.4	7	0.57	2	5.99		-0.808	-2.66	0.105	0.818	2.59	-1.923	0.507	1.083	0.648	0.645	0.516	-2.659	-0.25	1.838	0.071	0.041	-0.064	-0.048	5.559	-0.499	-0.644	-0.947													0	0	0	0	0	1
330	6.23	1.49	0.11	10.84	11.66	3.86	2	1.22		0.123	0.165	0.388	1.551	0.408	0.339	0.655	-1.903	-1.254	-1.749	-0.274	-1.091	-0.342	3	0.365	0.322	0.21	0.225	0.55	0.195	0.151	0.103													1	0	0	0	1	0
331	3.37	0.41	0.61	3.4	-0.58	1.89	2	3.15		0.517	-1.43	1.583	0.284	1.655	-0.778	-0.133	0.529	-2.485	-0.305	-0.563	-1.474	-0.711	2.616	0.071	0.041	-0.064	-0.048	1.288	0.464	-2.765	0.242													0	0	0	0	1	0
332	2.52	0.41	0.61	8.23	3.35	1.465	2	3.15		0.79	-0.912	-0.211	0.284	-0.172	-0.778	0.205	0.529	0.343	-0.305	-0.563	-1.474	0.779	1.197	-0.745	1.184	0.774	-1.211	0.177	-0.021	-0.071	-0.141													1	0	1	0	0	1
333	1.72	1.49	1.15	3.4	-0.58	1.605	2	1.22		-0.808	-0.561	0.105	-0.296	0.144	0.339	0.507	-0.048	0.648	-0.612	-0.883	-0.1	0.473	0.859	0.071	0.041	-0.064	-0.048	1.288	0.464	-2.765	0.242													0	0	1	1	0	0
334	3.37	0.41	0.11	3.4	3.35	1.89	2	3.15		0.517	-1.43	-0.536	0.284	1.655	-0.778	-0.133	0.529	0.011	-0.015	-0.274	-1.091	-0.342	1.566	0.071	0.041	-0.064	-0.048	0.177	-0.021	-0.071	-0.141													1	0	0	0	1	0
335	-0.32	-1.56	1.15	-1.42	3.35	-0.94	2	1.22		0.007	0.236	-0.867	-0.314	0.977	2.11	1.498	-1.781	-1.795	-0.612	-0.883	-0.1	0.473	0.859	1.315	-0.834	-1.299	0.814	0.177	-0.021	-0.071	-0.141													1	0	0	0	0	0
336	0.31	-0.58	0.11	-1.42	-2.01	-0.135	2	5.06		-0.244	-0.016	-1.297	-0.892	0.689	1.522	1.139	-0.617	-0.407	-1.749	-0.274	-1.091	1.086	1.566	1.315	1.164	-1.299	-1.215	-0.096	-1.015	0.735	0.5													1	0	0	0	0	1
337	0.99	-1.56	0.11	3.4	3.35	-0.285	2	2.15		1.645	-0.282	0.387	-0.314	0.424	0.366	-1.037	-0.049	-0.807	-0.015	-0.274	-1.091	-0.342	1.566	0.071	0.041	-0.064	-0.048	0.177	-0.021	-0.071	-0.141													0	0	0	0	0	1
338	1.72	-0.58	1.74	3.4	3.35	0.57	2	4.13		1.169	-0.561	0.105	-0.892	0.144	1.522	2.585	-0.617	-3.242	0.895	-1.288	-0.437	-1.563	2.096	0.071	0.041	-0.064	-0.048	0.177	-0.021	-0.071	-0.141													1	0	0	1	1	0
339	1.72	-0.58	0.61	3.4	3.35	0.57	2	3.15		-0.808	-0.561	0.105	0.818	0.144	-0.2	0.507	-0.617	0.648	-0.305	-0.563	-1.474	0.779	1.197	0.071	0.041	-0.064	-0.048	0.177	-0.021	-0.071	-0.141													0	0	1	0	0	0
340	3.37	0.41	0.61	3.4	3.35	1.89	2	-0.39		0.517	-1.43	-0.536	0.284	1.655	0.924	-0.133	-1.229	0.011	-0.305	1.217	-3.156	-0.711	2.616	0.071	0.041	-0.064	-0.048	0.177	-0.021	-0.071	-0.141													1	0	0	0	0	1
341	2.52	-0.58	0.61	3.4	3.35	0.97	2	5.06		0.79	-0.912	-0.211	-0.892	-0.172	-0.2	0.205	1.083	0.343	-0.305	-0.563	-1.474	0.779	1.197	0.071	0.041	-0.064	-0.048	0.177	-0.021	-0.071	-0.141													1	0	0	0	0	0
342	2.52	1.49	0.61	-6.82	3.35	2.005	2	-0.39		-1.243	1.052	-0.211	-0.296	-0.172	0.339	0.205	-0.048	0.343	1.459	1.217	-3.156	-2.2	2.616	-0.743	1.175	0.75	-1.202	0.177	-0.021	-0.071	-0.141													0	0	0	0	1	0
343	2.52	-0.58	0.61	8.23	3.35	0.97	2	2.15		0.79	-0.912	-0.211	-0.892	-0.172	-0.2	0.205	1.083	0.343	-0.305	1.217	-1.474	-0.711	1.197	1.341	1.184	-1.292	-1.211	0.177	-0.021	-0.071	-0.141													1	0	0	0	1	0
344	-0.32	0.41	0.61	-4.12	-3.1	0.045	2	0.39		0.007	0.236	-0.867	0.284	-0.805	-0.778	1.498	0.529	-0.044	-0.305	1.217	-1.474	-0.711	1.197	0.196	0.112	-0.179	-0.135	0.364	-0.5	1.255	-1.122													0	0	0	0	1	0
345	0.31	0.41	1.15	3.4	-0.58	0.36	2	2.15		-0.244	-0.016	0.648	0.284	0.689	-0.778	-0.616	0.529	-0.407	-2.397	-0.883	1.646	0.473	0.859	0.071	0.041	-0.064	-0.048	1.288	0.464	-2.765	0.242													0	0	0	0	0	0
346	5.13	0.41	0.61	-0.28	3.35	2.77	2	2.15		0.214	0.286	0.672	0.284	-1.398	-0.778	-0.842	0.529	1.342	1.459	-0.563	-1.474	-0.711	1.197	0.748	0.66	0.431	-2.162	0.177	-0.021	-0.071	-0.141													0	0	1	0	1	0
347	1.72	0.41	0.61	3.4	3.35	1.065	2	-1.13		-0.808	-0.561	0.105	0.284	0.144	-0.778	0.507	0.529	0.648	-0.305	-0.563	-1.474	0.779	1.197	0.071	0.041	-0.064	-0.048	0.177	-0.021	-0.071	-0.141													0	0	0	0	1	0
348	0.99	1.49	1.15	8.23	-2.01	1.24	2	2.15		-0.502	-0.282	0.387	1.551	0.424	-1.462	0.806	-0.048	-0.807	-0.612	-0.883	-0.1	0.473	0.859	-0.745	-0.845	0.774	0.826	2.232	-1.015	-1.333	0.5													1	0	0	0	1	0
349	0.99	-0.58	0.11	3.4	-0.58	0.205	2	-1.13		-0.502	-0.282	0.387	0.818	0.424	-0.2	-1.037	-0.617	0.975	-0.015	-0.274	-1.091	-0.342	1.566	0.071	0.041	-0.064	-0.048	-0.696	0.464	0.359	0.242													0	0	0	0	0	1
350	2.52	-1.56	0.11	-5.73	11.66	0.48	2	4.13		0.79	-0.912	-0.211	-0.314	-0.172	2.11	0.205	-1.781	0.343	1.718	-0.274	-2.676	-1.77	3	-1.277	-1.441	0.363	2.817	0.55	0.195	0.151	0.103													0	0	0	0	0	0
351	1.72	1.49	1.15	3.4	3.35	1.605	2	2.15		-0.808	-0.561	0.105	-0.296	0.144	0.339	0.507	-0.048	0.648	-0.612	-0.883	-0.1	0.473	0.859	0.071	0.041	-0.064	-0.048	0.177	-0.021	-0.071	-0.141													0	0	1	0	1	0
352	3.37	0.41	1.74	9.39	9.88	1.89	2	5.06		0.517	0.691	-0.536	0.284	-0.497	-0.778	-0.133	0.529	0.011	0.895	0.72	-3.979	1.839	0.52	-1.327	0.665	0.435	0.464	-0.748	0.475	0.368	0.25													0	0	0	0	1	0
353	1.72	0.41	0.11	3.4	3.35	1.065	2	3.15		-0.808	-0.561	0.105	0.284	0.144	-0.778	0.507	0.529	0.648	-0.015	-0.274	-1.091	-0.342	1.566	0.071	0.041	-0.064	-0.048	0.177	-0.021	-0.071	-0.141													0	0	0	0	1	1
354	0.31	-1.56	1.15	10.84	9.88	-0.625	2	1.22		2.147	2.482	-1.297	-0.314	-1.225	2.11	-0.616	-1.781	-0.407	1.173	-0.883	-0.1	0.473	-0.609	0.365	0.322	0.21	0.225	-0.748	0.475	0.368	0.25													0	0	0	0	0	0
355	-0.32	-1.56	0.61	3.4	3.35	-0.94	2	2.15		0.007	0.236	-0.867	-0.314	0.977	0.366	-0.249	-0.049	-0.044	-0.305	-0.563	-1.474	0.779	1.197	0.071	0.041	-0.064	-0.048	0.177	-0.021	-0.071	-0.141													1	0	0	1	1	0
356	4.24	2.62	0.11	-1.42	3.35	3.43	2	2.15		0.335	0.448	-0.917	0.949	1.1	-0.268	-0.466	-0.657	-0.33	-0.015	-0.274	-1.091	-0.342	1.566	-0.728	-0.834	0.763	0.814	0.177	-0.021	-0.071	-0.141													0	0	1	1	1	0
357	0.99	-0.58	1.74	-2.51	-0.58	0.205	2	1.22		-0.502	-0.282	0.387	-0.892	0.424	1.522	0.806	-0.617	-0.807	0.895	0.72	-2.208	0.138	0.52	-0.345	-0.426	1.31	-0.679	1.288	0.464	-2.765	0.242													1	0	0	0	0	0
358	3.37	-0.58	0.11	3.4	7	1.395	2	0.39		0.517	-1.43	1.583	0.818	-0.497	-0.2	-0.133	-0.617	0.011	-0.015	1.487	-2.676	-0.342	1.566	0.071	0.041	-0.064	-0.048	-0.17	-0.499	-0.644	1.056													0	0	1	0	1	0
359	1.72	0.41	1.15	3.4	3.35	1.065	2	0.39		-0.808	-0.561	0.105	0.284	0.144	-0.778	0.507	0.529	0.648	-0.612	-0.883	-0.1	0.473	0.859	0.071	0.041	-0.064	-0.048	0.177	-0.021	-0.071	-0.141													1	0	0	0	1	0
360	1.72	0.41	0.61	3.4	3.35	1.065	2	4.13		-0.808	-0.561	0.105	0.284	0.144	-0.778	0.507	0.529	0.648	-0.305	-0.563	-1.474	0.779	1.197	0.071	0.041	-0.064	-0.048	0.177	-0.021	-0.071	-0.141													0	0	0	0	1	0
361	1.72	0.41	0.61	3.4	3.35	1.065	2	2.15		-0.808	-0.561	0.105	0.284	0.144	-0.778	0.507	0.529	0.648	-0.305	1.217	-1.474	-0.711	1.197	0.071	0.041	-0.064	-0.048	0.177	-0.021	-0.071	-0.141													0	0	0	0	1	0
362	1.72	0.41	1.15	3.4	3.35	1.065	2	5.06		-0.808	-0.561	0.105	0.284	0.144	0.924	0.507	-1.229	0.648	1.173	0.955	-1.846	-1.119	0.859	0.071	0.041	-0.064	-0.048	0.177	-0.021	-0.071	-0.141													0	1	0	1	0	1
363	2.52	-0.58	-0.37	3.4	3.35	0.97	2	1.22		0.79	-0.912	-0.211	-0.892	-0.172	-0.2	0.205	1.083	0.343	-1.4	0.006	-0.719	0.002	1.995	0.071	0.041	-0.064	-0.048	0.177	-0.021	-0.071	-0.141													0	0	0	0	1	1
364	7.68	1.49	0.61	10.84	7	4.585	2	2.15		0.06	0.08	0.188	1.551	0.198	-3.263	0.318	1.806	0.381	1.459	1.217	-3.156	-2.2	2.616	0.365	0.322	0.21	0.225	5.559	-0.499	-0.644	-0.947													0	0	1	0	1	0
365	3.37	-0.58	0.61	3.4	3.35	1.395	2	-0.39		0.517	0.691	-0.536	0.818	-0.497	-0.2	-0.133	-0.617	0.011	1.459	1.217	-3.156	-2.2	2.616	0.071	0.041	-0.064	-0.048	0.177	-0.021	-0.071	-0.141													1	0	0	0	0	1
366	1.72	0.41	1.74	3.4	9.88	1.065	2	0.39		-0.808	1.537	0.105	0.284	0.144	-0.778	0.507	0.529	-1.297	0.895	0.72	-2.208	-1.563	2.096	0.071	0.041	-0.064	-0.048	1.337	0.475	-2.717	0.25													0	0	0	0	0	0
367	0.99	-1.56	0.61	-1.42	-0.58	-0.285	2	3.15		-0.502	-0.282	0.387	-0.314	0.424	0.366	0.806	-0.049	-0.807	1.459	1.217	-3.156	-0.711	1.197	-0.728	-0.834	0.763	0.814	1.288	0.464	-2.765	0.242													0	0	0	0	0	0
368	1.72	-1.56	0.61	3.4	3.35	0.08	2	-1.84		1.169	-0.561	0.105	-0.314	0.144	0.366	0.507	-0.049	-1.297	-2.068	-0.563	0.208	0.779	1.197	0.071	0.041	-0.064	-0.048	0.177	-0.021	-0.071	-0.141													0	0	1	0	1	1
369	0.99	0.41	0.11	3.4	3.35	0.7	2	3.15		-0.502	-0.282	0.387	0.284	0.424	0.924	0.806	-1.229	-0.807	-0.015	1.487	-2.676	-1.77	3	0.071	0.041	-0.064	-0.048	0.177	-0.021	-0.071	-0.141													1	1	0	0	0	0
370	4.24	-0.58	1.74	3.4	3.35	1.83	2	2.15		0.335	-2.225	-0.917	-0.892	1.1	-0.2	-0.466	1.083	1.984	0.895	0.72	-2.208	0.138	0.52	0.071	0.041	-0.064	-0.048	0.177	-0.021	-0.071	-0.141													0	0	0	0	1	1
371	0.99	-0.58	0.11	3.4	3.35	0.205	2	4.13		-0.502	-0.282	-1.826	0.818	0.424	-0.2	0.806	-0.617	0.975	-0.015	-0.274	-1.091	-0.342	1.566	0.071	0.041	-0.064	-0.048	0.177	-0.021	-0.071	-0.141													0	0	0	0	0	0
372	1.72	-1.56	1.15	7.08	7	0.08	2	1.22		1.169	1.537	-2.364	-0.314	0.144	0.366	0.507	-0.049	-1.297	1.173	0.955	-3.592	-1.119	2.328	2.383	-0.474	-0.726	-0.68	-0.17	-0.499	1.551	-0.947													0	0	1	0	1	0
373	3.37	0.41	2.41	8.23	11.66	1.89	2	4.13		0.517	0.691	-0.536	0.284	-0.497	-0.778	-0.133	0.529	0.011	0.645	0.516	-2.659	-0.25	1.838	-0.745	-0.845	0.774	0.826	0.55	0.195	0.151	0.103													1	0	0	0	1	0
374	0.99	-1.56	-1.34	9.39	7	-0.285	2	0.39		-0.502	-0.282	-1.826	-0.314	-1.745	2.11	0.806	-1.781	2.757	-2.141	-2.566	1.398	2.303	1.268	0.753	0.665	0.435	-2.155	-0.17	2.001	-0.644	-0.947													1	0	0	0	1	0
375	0.99	-1.56	1.15	-4.12	3.35	-0.285	2	2.15		1.645	-0.282	-1.826	-0.314	0.424	0.366	0.806	-0.049	-0.807	-0.612	-0.883	-1.846	0.473	2.328	0.196	0.112	-0.179	-0.135	0.177	-0.021	-0.071	-0.141													1	0	0	0	1	0
376	3.37	0.41	1.15	3.4	3.35	1.89	2	0.39		0.517	0.691	-0.536	0.284	-0.497	-0.778	-0.133	0.529	0.011	1.173	0.955	-3.592	-1.119	2.328	0.071	0.041	-0.064	-0.048	0.177	-0.021	-0.071	-0.141													0	0	0	1	0	0
377	-0.32	0.41	-0.37	3.4	3.35	0.045	2	1.22		0.007	-2.138	0.928	0.284	-0.805	-0.778	-0.249	0.529	1.707	-1.4	0.006	-0.719	1.423	0.481	0.071	0.041	-0.064	-0.048	0.177	-0.021	-0.071	-0.141													0	0	0	0	1	0
378	1.72	-0.58	0.61	3.4	3.35	0.57	2	1.22		1.169	-0.561	0.105	-0.892	0.144	1.522	0.507	-0.617	-1.297	-2.068	1.217	-1.474	-0.711	2.616	0.071	0.041	-0.064	-0.048	0.177	-0.021	-0.071	-0.141													1	1	0	0	1	0
379	3.37	0.41	1.15	3.4	3.35	1.89	2	7.1		0.517	-1.43	-0.536	0.284	1.655	-0.778	-0.133	0.529	0.011	-0.612	0.955	-1.846	0.473	0.859	0.071	0.041	-0.064	-0.048	0.177	-0.021	-0.071	-0.141													0	0	0	0	0	0
380	0.99	0.41	0.61	3.4	3.35	0.7	2	0.39		-0.502	-0.282	-1.826	-1.529	0.424	0.924	0.806	0.529	0.975	-0.305	-0.563	-1.474	0.779	1.197	0.071	0.041	-0.064	-0.048	0.177	-0.021	-0.071	-0.141													1	0	0	0	1	0
381	4.24	0.41	0.61	-9.41	-0.58	2.325	2	1.22		0.335	0.448	1.047	-3.342	-0.867	2.626	-0.466	0.529	-0.33	1.459	1.217	-3.156	-2.2	2.616	-0.204	-0.231	-0.354	-0.331	1.288	0.464	0.359	-4.06													0	1	0	0	1	1
382	2.52	-0.58	1.15	3.4	3.35	0.97	2	3.15		0.79	-0.912	-0.211	-0.892	-0.172	-0.2	0.205	1.083	0.343	-0.612	-0.883	-1.846	0.473	2.328	0.071	0.041	-0.064	-0.048	0.177	-0.021	-0.071	-0.141													1	0	1	0	1	0
383	1.72	0.41	0.61	3.4	3.35	1.065	2	4.13		-0.808	-0.561	0.105	0.284	0.144	0.924	0.507	-1.229	0.648	-0.305	-0.563	-1.474	0.779	1.197	0.071	0.041	-0.064	-0.048	0.177	-0.021	-0.071	-0.141													0	0	0	0	1	0
384	1.72	-0.58	0.11	3.4	3.35	0.57	2	1.22		-0.808	-0.561	0.105	-0.892	0.144	-0.2	0.507	1.083	0.648	-0.015	1.487	-2.676	-0.342	1.566	0.071	0.041	-0.064	-0.048	0.177	-0.021	-0.071	-0.141													0	0	1	0	1	1
385	4.24	0.41	3.22	10.84	9.88	2.325	2	-0.39		0.335	0.448	-0.917	0.284	-0.867	-0.778	1.714	0.529	-0.33	0.431	0.344	-1.401	-0.72	1.433	0.365	0.322	0.21	0.225	1.337	0.475	-2.717	0.25													0	1	0	0	0	0
386	1.72	0.41	1.15	3.4	3.35	1.065	2	0.39		1.169	-2.66	0.105	0.284	0.144	-0.778	0.507	0.529	0.648	-0.612	-0.883	-0.1	0.473	0.859	0.071	0.041	-0.064	-0.048	0.177	-0.021	-0.071	-0.141													1	0	0	1	0	1
387	1.72	1.49	1.15	3.4	3.35	1.605	3	4.13		-0.808	-0.561	0.105	-0.296	0.144	0.339	0.507	-0.048	0.648	-0.612	-0.883	-0.1	0.473	0.859	0.071	0.041	-0.064	-0.048	0.177	-0.021	-0.071	-0.141													1	0	0	0	0	0
388	1.72	1.49	1.15	3.4	3.35	1.605	3	3.15		-0.808	-0.561	0.105	-0.296	0.144	0.339	0.507	-0.048	0.648	-0.612	-0.883	-0.1	0.473	0.859	0.071	0.041	-0.064	-0.048	0.177	-0.021	-0.071	-0.141													1	0	0	0	0	0
389	3.37	-1.56	1.15	-5.73	-2.01	0.905	3	1.22		0.517	-1.43	1.583	-2.029	-0.497	2.11	-0.133	-0.049	0.011	-0.612	-0.883	-0.1	-1.119	2.328	-1.277	0.653	0.363	0.405	2.232	-1.015	0.735	-1.981													0	0	0	1	1	0
390	2.52	1.49	1.15	-6.82	8.36	2.005	1	4.13		0.79	1.052	-0.211	-0.296	2.273	0.339	-2.196	-0.048	-1.92	1.173	0.955	-3.592	-1.119	2.328	-0.743	-0.841	0.75	0.805	-3.555	1.016	0.787	0.536													0	0	1	1	1	0
391	0.31	-0.58	0.61	-0.28	3.35	-0.135	3	-0.39		-0.244	-0.016	0.648	-0.892	-1.225	1.522	1.139	-0.617	-0.407	-0.305	-0.563	-1.474	0.779	1.197	-1.325	0.66	0.431	0.46	0.177	-0.021	-0.071	-0.141													1	0	0	0	0	1
392	1.72	-0.58	-0.37	3.4	3.35	0.57	3	0.39		1.169	-2.66	2.573	-0.892	-2.302	1.522	0.507	-0.617	0.648	0.265	-1.724	-0.719	0.002	1.995	0.071	0.041	-0.064	-0.048	0.177	-0.021	-0.071	-0.141													1	0	0	0	0	1
393	0.31	-0.58	0.61	3.4	8.36	-0.135	3	3.15		2.147	-2.513	0.648	0.818	0.689	-0.2	-0.616	-0.617	-0.407	-0.305	-2.343	0.208	0.779	1.197	0.071	0.041	-0.064	-0.048	2.858	1.016	-1.27	-1.867													0	0	0	1	1	1
394	5.13	1.49	0.61	7.08	3.35	3.31	3	3.15		-4.672	-3.493	0.672	1.551	0.706	-1.462	1.128	-0.048	1.342	-0.305	-2.343	0.208	-0.711	2.616	2.383	-0.474	-0.726	-0.68	0.177	-0.021	-0.071	-0.141													1	0	0	0	1	1
395	3.37	-1.56	4.32	-0.28	3.35	0.905	3	2.15		0.517	0.691	-0.536	-0.314	-0.497	0.366	-0.133	-0.049	0.011	0.249	0.199	-2.535	0.638	0.884	-1.325	0.66	0.431	0.46	0.177	-0.021	-0.071	-0.141													0	0	0	0	0	0
396	2.52	0.41	1.15	3.4	3.35	1.465	3	1.22		0.79	-0.912	-0.211	0.284	-0.172	0.924	0.205	-1.229	0.343	1.173	-2.722	-0.1	0.473	0.859	0.071	0.041	-0.064	-0.048	0.177	-0.021	-0.071	-0.141													0	0	0	0	0	0
397	0.31	1.49	0.11	-4.12	-3.1	0.9	3	1.22		-0.244	-2.513	0.648	-0.296	-1.225	0.339	1.139	-0.048	1.338	-0.015	-2.036	0.494	-0.342	1.566	0.196	0.112	-0.179	-0.135	-1.815	-0.5	1.255	0.863													0	1	0	0	0	1
398	3.37	2.62	1.74	10.84	11.66	2.995	3	1.22		0.517	-1.43	1.583	0.949	-0.497	-0.268	-0.133	-0.657	0.011	-0.972	0.72	-0.437	0.138	0.52	0.365	0.322	0.21	0.225	0.55	0.195	0.151	0.103													0	0	0	1	0	1
399	0.99	-0.58	-0.37	3.4	3.35	0.205	3	0.39		-0.502	-0.282	0.387	-0.892	-1.745	1.522	0.806	-0.617	0.975	-1.4	-1.724	-0.719	1.423	1.995	0.071	0.041	-0.064	-0.048	0.177	-0.021	-0.071	-0.141													0	0	0	0	1	0
400	-0.93	0.41	0.61	-0.28	3.35	-0.26	3	-1.84		-2.122	2.589	-0.507	-1.529	-0.449	2.626	0.094	-1.229	0.299	-2.068	-0.563	0.208	0.779	1.197	-1.325	0.66	0.431	0.46	0.177	-0.021	-0.071	-0.141													0	0	1	0	0	0
401	1.72	0.41	1.15	3.4	3.35	1.065	1	4.13		-0.808	-0.561	0.105	0.284	0.144	-0.778	0.507	0.529	0.648	-0.612	-0.883	-1.846	0.473	2.328	0.071	0.041	-0.064	-0.048	0.177	-0.021	-0.071	-0.141
402	2.52	0.41	1.74	3.4	3.35	1.465	1	3.15		-1.243	-0.912	2.207	0.284	-0.172	-0.778	0.205	0.529	0.343	0.895	0.72	-2.208	-1.563	2.096	0.071	0.041	-0.064	-0.048	0.177	-0.021	-0.071	-0.141
403	1.72	0.41	0.11	-0.28	3.35	1.065	3	2.15		-0.808	-0.561	0.105	0.284	0.144	-0.778	0.507	0.529	0.648	-1.749	-0.274	-1.091	-0.342	3	0.748	-1.505	0.431	0.46	0.177	-0.021	-0.071	-0.141
404	2.52	-0.58	1.74	3.4	3.35	0.97		3.15		-1.243	1.052	-0.211	0.818	-0.172	-0.2	0.205	-0.617	0.343	-0.972	-1.288	-0.437	0.138	2.096	0.071	0.041	-0.064	-0.048	0.177	-0.021	-0.071	-0.141
405	0.99	0.41	0.11	3.4	11.66	0.7	3	1.22		-0.502	-0.282	0.387	0.284	0.424	-0.778	-1.037	0.529	0.975	-0.015	-0.274	-1.091	-0.342	1.566	0.071	0.041	-0.064	-0.048	0.55	0.195	0.151	0.103
406	0.99	0.41	0.11	-0.28	3.35	0.7	3	7.1		-0.502	2.077	-1.826	-1.529	-1.745	2.626	0.806	-1.229	0.975	1.718	-2.036	-1.091	-0.342	1.566	-1.325	0.66	0.431	0.46	0.177	-0.021	-0.071	-0.141
407	5.13	3.87	3.22	-0.28	9.88	4.5	3	1.22		0.214	0.286	-1.472	0.513	-1.398	0.917	1.128	-1.481	1.342	0.431	0.344	-1.401	-0.72	1.433	0.748	-1.505	0.431	0.46	1.337	0.475	0.368	-3.993
408	1.72	-0.58	0.61	3.4	3.35	0.57	3	4.13		-0.808	-0.561	0.105	-0.892	0.144	-0.2	0.507	1.083	0.648	-0.305	-0.563	0.208	-0.711	1.197	0.071	0.041	-0.064	-0.048	0.177	-0.021	-0.071	-0.141
409	1.72	-1.56	0.61	3.4	-0.58	0.08	3	-0.39		-0.808	-0.561	0.105	-0.314	0.144	0.366	0.507	-0.049	0.648	-0.305	-0.563	0.208	-0.711	1.197	0.071	0.041	-0.064	-0.048	1.288	0.464	0.359	-4.06
410	4.24	-0.58	0.61	3.4	7	1.83	1	2.15		0.335	-2.225	1.047	0.818	1.1	-0.2	-0.466	-0.617	-0.33	-0.305	-0.563	0.208	-0.711	1.197	0.071	0.041	-0.064	-0.048	-0.17	2.001	-0.644	-0.947
411	1.72	-1.56	-0.37	3.4	-0.58	0.08	3	-0.39		-0.808	-0.561	0.105	-0.314	0.144	0.366	0.507	-0.049	0.648	-1.4	0.006	-0.719	0.002	1.995	0.071	0.041	-0.064	-0.048	-0.696	0.464	0.359	0.242
412	-0.32	-0.58	3.22	-5.73	-5.37	-0.45	5	3.15		-4.986	2.609	-2.662	-0.892	-0.805	3.245	1.498	-2.316	3.458	0.431	0.344	-1.401	-0.72	1.433	-1.277	-1.441	2.846	0.405	1.588	-1.672	0.238	-0.088
413	1.72	1.49	1.15	3.4	3.35	1.605	3	1.22		-0.808	-0.561	0.105	-0.296	0.144	0.339	0.507	-0.048	0.648	-0.612	-0.883	-0.1	0.473	0.859	0.071	0.041	-0.064	-0.048	0.177	-0.021	-0.071	-0.141
414	1.72	1.49	1.15	3.4	3.35	1.605	3	1.22		-0.808	-0.561	0.105	-0.296	0.144	0.339	0.507	-0.048	0.648	-0.612	-0.883	-0.1	0.473	0.859	0.071	0.041	-0.064	-0.048	0.177	-0.021	-0.071	-0.141
415	1.72	1.49	1.15	3.4	3.35	1.605	3	-4.54		-0.808	-0.561	0.105	-0.296	0.144	0.339	0.507	-0.048	0.648	-0.612	-0.883	-0.1	0.473	0.859	0.071	0.041	-0.064	-0.048	0.177	-0.021	-0.071	-0.141
416	0.99	0.41	0.11	7.08	8.36	0.7	3	1.22		-0.502	2.077	0.387	0.284	-1.745	0.924	-1.037	-1.229	0.975	-0.015	-2.036	-1.091	-0.342	3	2.383	-0.474	-0.726	-0.68	-0.349	-0.984	0.787	0.536
417	1.72	-0.58	0.11	3.4	-0.58	0.57	3	2.15		1.169	-0.561	0.105	-0.892	0.144	1.522	-1.571	-0.617	0.648	-0.015	-2.036	-1.091	1.086	1.566	0.071	0.041	-0.064	-0.048	3.271	-2.138	-2.765	0.242
418	3.37	0.41	3.22	3.4	7	1.89	3	4.13		0.517	0.691	-0.536	-1.529	-0.497	0.924	-0.133	0.529	0.011	0.431	-2.868	-1.401	1.081	1.433	0.071	0.041	-0.064	-0.048	-0.17	-0.499	1.551	-0.947
419	-0.32	-0.58	0.61	-4.12	3.35	-0.45	3	3.15		0.007	0.236	0.928	-0.892	-0.805	1.522	-0.249	-0.617	-0.044	-0.305	-2.343	0.208	0.779	1.197	0.196	0.112	-0.179	-0.135	0.177	-0.021	-0.071	-0.141
420	-0.93	-1.56	-0.37	3.4	3.35	-1.245	3	1.22		0.244	0.464	-0.507	-0.314	-0.449	0.366	0.094	-0.049	0.299	-1.4	-1.724	0.772	1.423	0.481	0.071	0.041	-0.064	-0.048	0.177	-0.021	-0.071	-0.141
421	0.99	-0.58	0.61	3.4	3.35	0.205	3	3.15		-0.502	-0.282	0.387	-0.892	0.424	1.522	0.806	-0.617	-0.807	-0.305	-2.343	0.208	0.779	1.197	0.071	0.041	-0.064	-0.048	0.177	-0.021	-0.071	-0.141
422	0.31	-0.58	0.11	3.4	3.35	-0.135	1	3.15		-0.244	-0.016	0.648	-0.892	-1.225	1.522	-0.616	-0.617	1.338	-0.015	-0.274	-1.091	-0.342	1.566	0.071	0.041	-0.064	-0.048	0.177	-0.021	-0.071	-0.141
423	0.99	-0.58	1.15	3.4	3.35	0.205	3	2.15		-0.502	-0.282	0.387	-0.892	0.424	-0.2	-1.037	1.083	0.975	-0.612	0.955	-1.846	-1.119	2.328	0.071	0.041	-0.064	-0.048	0.177	-0.021	-0.071	-0.141
424	0.99	0.41	-0.37	3.4	3.35	0.7	3	3.15		-0.502	-0.282	0.387	0.284	0.424	0.924	0.806	-1.229	-0.807	0.265	-1.724	-0.719	0.002	1.995	0.071	0.041	-0.064	-0.048	0.177	-0.021	-0.071	-0.141
425	-0.32	-0.58	0.61	3.4	9.88	-0.45	3	4.13		0.007	0.236	0.928	-0.892	-0.805	1.522	-0.249	-0.617	-0.044	-0.305	-2.343	-1.474	0.779	2.616	0.071	0.041	-0.064	-0.048	-0.748	0.475	0.368	0.25
426	1.72	-0.58	0.61	3.4	-2.01	0.57	3	2.15		-0.808	-0.561	0.105	-0.892	0.144	-0.2	0.507	1.083	0.648	-0.305	-2.343	0.208	0.779	1.197	0.071	0.041	-0.064	-0.048	2.232	0.945	-1.333	-1.981
427	0.99	-0.58	2.41	3.4	3.35	0.205	3	2.15		-0.502	-0.282	0.387	-0.892	0.424	1.522	0.806	-0.617	-0.807	0.645	0.516	-0.834	-0.25	0.136	0.071	0.041	-0.064	-0.048	0.177	-0.021	-0.071	-0.141
428	0.99	-0.58	3.22	-5.73	3.35	0.205	3	3.15		-0.502	2.077	0.387	-0.892	-1.745	1.522	0.806	-0.617	-0.807	0.431	0.344	0.67	-2.521	1.433	0.753	-1.441	0.363	0.405	-5.372	-0.021	-0.071	6.405
429	0.31	-0.58	1.15	3.4	-2.01	-0.135	3	-1.13		2.147	2.482	-1.297	-2.602	-3.139	1.522	-0.616	1.083	1.338	-0.612	-2.722	-0.1	0.473	2.328	0.071	0.041	-0.064	-0.048	2.232	-1.015	-1.333	0.5
430	1.72	1.49	1.15	3.4	3.35	1.605	3	-1.84		-0.808	-0.561	0.105	-0.296	0.144	0.339	0.507	-0.048	0.648	-0.612	-0.883	-0.1	0.473	0.859	0.071	0.041	-0.064	-0.048	0.177	-0.021	-0.071	-0.141
431	1.72	1.49	1.15	3.4	3.35	1.605	3	-1.13		-0.808	-0.561	0.105	-0.296	0.144	0.339	0.507	-0.048	0.648	-0.612	-0.883	-0.1	0.473	0.859	0.071	0.041	-0.064	-0.048	0.177	-0.021	-0.071	-0.141
432	2.52	-0.58	-0.85	3.4	3.35	0.97	3	1.22		0.79	1.052	-0.211	-0.892	-0.172	1.522	0.205	-0.617	-1.92	0.538	-1.377	-0.366	0.343	0.849	0.071	0.041	-0.064	-0.048	0.177	-0.021	-0.071	-0.141
433	6.23	1.49	2.41	7.08	11.66	3.86	3	5.06		0.123	-6.058	0.388	-0.296	0.408	-1.462	0.655	1.806	0.784	0.645	-1.875	-0.834	-0.25	1.838	-0.418	-0.474	-0.726	1.468	0.55	0.195	0.151	0.103
434	2.52	0.41	1.74	3.4	11.66	1.465	3	1.22		0.79	-0.912	-0.211	0.284	-0.172	-0.778	0.205	0.529	0.343	0.895	0.72	-2.208	-1.563	2.096	0.071	0.041	-0.064	-0.048	0.55	0.195	0.151	0.103
435	2.52	0.41	0.11	3.4	8.36	1.465	3	3.15		0.79	-0.912	-0.211	0.284	-0.172	0.924	0.205	-1.229	0.343	-0.015	-0.274	-1.091	-0.342	1.566	0.071	0.041	-0.064	-0.048	-0.349	-0.984	0.787	0.536
436	0.31	-1.56	0.11	10.84	11.66	-0.625	3	-1.13		2.147	-5.01	2.593	-0.314	-1.225	0.366	-0.616	-0.049	1.338	-0.015	-3.797	0.494	1.086	1.566	0.365	0.322	0.21	0.225	0.55	0.195	0.151	0.103
437	2.52	1.49	0.11	3.4	3.35	2.005	3	5.99		0.79	-0.912	-0.211	-0.296	-0.172	0.339	0.205	-0.048	0.343	-0.015	-0.274	-1.091	-0.342	1.566	0.071	0.041	-0.064	-0.048	0.177	-0.021	-0.071	-0.141
438	-0.32	-0.58	0.11	3.4	3.35	-0.45	3	1.22		0.007	0.236	-0.867	-0.892	-0.805	1.522	1.498	-0.617	-0.044	-0.015	-0.274	-1.091	-0.342	1.566	0.071	0.041	-0.064	-0.048	0.177	-0.021	-0.071	-0.141
439	2.52	-1.56	1.74	-5.73	3.35	0.48	3	-0.39		0.79	1.052	-0.211	-2.029	-0.172	3.855	0.205	-1.781	-1.92	0.895	0.72	-2.208	-1.563	2.096	-1.277	0.653	0.363	0.405	0.177	-0.021	-0.071	-0.141
440	0.31	-0.58	1.74	3.4	7	-0.135	3	-0.39		-0.244	2.482	-1.297	-0.892	0.689	1.522	-0.616	-0.617	-0.407	0.895	0.72	-2.208	-1.563	2.096	0.071	0.041	-0.064	-0.048	-0.17	-0.499	1.551	-0.947
441	3.37	0.41	2.41	8.23	11.66	1.89	3	1.22		-1.922	-1.43	1.583	0.284	1.655	0.924	-0.133	-1.229	0.011	0.645	-4.266	-0.834	1.51	1.838	-0.745	1.184	0.774	-1.211	0.55	0.195	0.151	0.103
442	1.72	1.49	2.41	3.4	3.35	1.605	3	2.15		1.169	-2.66	0.105	-2.143	0.144	2.14	0.507	-0.048	0.648	0.645	-1.875	-0.834	-0.25	1.838	0.071	0.041	-0.064	-0.048	0.177	-0.021	-0.071	-0.141
443	0.99	-0.58	-0.37	-2.51	8.36	0.205	3	2.15		-0.502	-0.282	0.387	-2.602	0.424	1.522	0.806	1.083	-0.807	0.265	1.735	-2.211	-1.419	1.995	-0.345	-0.426	-0.731	1.396	-0.349	1.016	-1.27	0.536
444	3.37	1.49	0.11	3.4	3.35	2.43	3	4.13		0.517	-1.43	1.583	-0.296	-0.497	0.339	-0.133	-0.048	0.011	-0.015	-0.274	-2.676	1.086	1.566	0.071	0.041	-0.064	-0.048	0.177	-0.021	-0.071	-0.141
445	1.72	-0.58	0.61	3.4	-0.58	0.57	3	2.15		1.169	-0.561	2.573	-0.892	0.144	1.522	-1.571	-0.617	-1.297	-0.305	-2.343	0.208	-0.711	2.616	0.071	0.041	-0.064	-0.048	1.288	-2.138	0.359	0.242
446	0.99	-1.56	0.61	3.4	3.35	-0.285	3	0.39		1.645	-0.282	0.387	-0.314	-1.745	0.366	0.806	-0.049	-0.807	1.459	-0.563	-1.474	-0.711	1.197	0.071	0.041	-0.064	-0.048	0.177	-0.021	-0.071	-0.141
447	0.31	-0.58	1.15	3.4	3.35	-0.135	3	-1.13		-0.244	-0.016	0.648	0.818	-1.225	-0.2	1.139	-0.617	-0.407	1.173	-0.883	-1.846	-1.119	2.328	0.071	0.041	-0.064	-0.048	0.177	-0.021	-0.071	-0.141
448	0.99	0.41	0.11	-0.28	3.35	0.7	3	3.15		-0.502	-0.282	0.387	0.284	-1.745	0.924	0.806	-1.229	0.975	-0.015	-2.036	0.494	-0.342	1.566	-1.325	0.66	0.431	0.46	0.177	-0.021	-0.071	-0.141
449	-0.32	0.41	1.15	-2.51	3.35	0.045	1	5.06		0.007	0.236	0.928	0.284	-0.805	0.924	-0.249	-1.229	-0.044	-0.612	-0.883	-0.1	0.473	0.859	-0.345	-0.426	1.31	-0.679	0.177	-0.021	-0.071	-0.141
450	3.37	1.49	0.61	3.4	3.35	2.43	3	1.22		0.517	-1.43	-0.536	-0.296	-0.497	0.339	2.334	-0.048	0.011	1.459	-0.563	-1.474	-0.711	1.197	0.071	0.041	-0.064	-0.048	0.177	-0.021	-0.071	-0.141
451	3.37	0.41	0.11	3.4	3.35	1.89	1	0.39		0.517	-1.43	1.583	0.284	-0.497	-0.778	-0.133	0.529	0.011	-0.015	-0.274	-1.091	-0.342	1.566	0.071	0.041	-0.064	-0.048	0.177	-0.021	-0.071	-0.141
452	2.52	-1.56	0.61	-0.28	3.35	0.48	3	-0.39		0.79	-0.912	-0.211	-0.314	-0.172	0.366	0.205	-0.049	0.343	-0.305	-0.563	-1.474	0.779	1.197	-1.325	0.66	0.431	0.46	0.177	-0.021	-0.071	-0.141
453	-0.93	-0.58	2.41	3.4	3.35	-0.755	5	1.22		0.244	0.464	-0.507	-0.892	-0.449	1.522	0.094	-0.617	0.299	0.645	-1.875	-0.834	-0.25	1.838	0.071	0.041	-0.064	-0.048	0.177	-0.021	-0.071	-0.141
454	3.37	0.41	-0.37	3.4	7	1.89	3	-1.13		0.517	-1.43	-0.536	-1.529	-0.497	0.924	2.334	0.529	0.011	0.265	-1.724	-0.719	-1.419	3.509	0.071	0.041	-0.064	-0.048	5.559	-0.499	-0.644	-0.947
455	4.24	2.62	0.61	10.84	11.66	3.43	3	4.13		0.335	0.448	-0.917	-0.924	-0.867	1.58	1.714	-0.657	-0.33	1.459	1.217	-3.156	-2.2	2.616	0.365	0.322	0.21	0.225	0.55	0.195	0.151	0.103
456	0.99	-1.56	0.61	3.4	9.88	-0.285	3	-0.39		-0.502	-0.282	0.387	-0.314	0.424	0.366	-1.037	-0.049	0.975	-0.305	-0.563	-1.474	0.779	1.197	0.071	0.041	-0.064	-0.048	-0.748	0.475	0.368	0.25
457	1.72	0.41	0.61	3.4	3.35	1.065	3	3.15		-0.808	1.537	0.105	0.284	0.144	2.626	0.507	-2.987	-1.297	1.459	1.217	-3.156	-2.2	2.616	0.071	0.041	-0.064	-0.048	0.177	-0.021	-0.071	-0.141
458	5.13	1.49	1.74	-2.51	9.88	3.31	3	5.06		0.214	0.286	-1.472	-2.143	0.706	0.339	1.128	1.806	-0.681	0.895	0.72	-2.208	-1.563	2.096	2.167	-0.426	-0.731	-0.679	1.337	0.475	0.368	-3.993
459	0.99	-1.56	0.61	-5.73	3.35	-0.285	3	2.15		-0.502	2.077	-1.826	-2.029	0.424	3.855	0.806	-1.781	-0.807	-0.305	-0.563	-1.474	-0.711	2.616	-1.277	0.653	0.363	0.405	0.177	-0.021	-0.071	-0.141
460	4.24	1.49	5.79	9.39	11.66	2.865	3	3.15		-2.979	-2.225	1.047	-2.143	-0.867	2.14	1.714	-0.048	1.984	0.119	0.095	0.186	0.306	0.428	0.753	-1.504	0.435	0.464	0.55	0.195	0.151	0.103
461	5.13	0.41	1.15	-0.28	3.35	2.77	3	4.13		0.214	-7.272	0.672	2.096	0.706	-2.48	1.128	0.529	1.342	1.173	-2.722	-1.846	0.473	2.328	-1.325	0.66	0.431	0.46	0.177	-0.021	-0.071	-0.141
462	1.72	-1.56	1.74	3.4	8.36	0.08	3	3.15		1.169	-0.561	-2.364	-0.314	0.144	0.366	0.507	-0.049	0.648	-0.972	-1.288	-0.437	0.138	2.096	0.071	0.041	-0.064	-0.048	2.858	-0.984	0.787	-1.867
463	5.13	0.41	0.61	3.4	11.66	2.77	3	4.13		0.214	-3.493	0.672	0.284	-1.398	-2.48	1.128	2.287	1.342	1.459	1.217	-3.156	-2.2	2.616	0.071	0.041	-0.064	-0.048	0.55	0.195	0.151	0.103
464	0.31	-2.58	0.61	-5.73	7	-1.135	3	2.15		-0.244	2.482	-1.297	0.274	0.689	0.989	-0.616	-1.215	-0.407	-2.068	-0.563	-1.474	0.779	2.616	-1.277	0.653	0.363	0.405	-0.17	2.001	-0.644	-0.947
465	-0.32	1.49	1.74	3.4	11.66	0.585	3	3.15		0.007	0.236	-0.867	-0.296	-0.805	2.14	1.498	-1.903	-0.044	-2.838	0.72	-0.437	0.138	2.096	0.071	0.041	-0.064	-0.048	0.55	0.195	0.151	0.103
466	4.24	-0.58	1.15	3.4	7	1.83	3	2.15		0.335	0.448	1.047	-0.892	-0.867	-0.2	-0.466	1.083	-0.33	1.173	0.955	-3.592	-1.119	2.328	0.071	0.041	-0.064	-0.048	5.559	-0.499	-0.644	-0.947
467	2.52	0.41	0.11	3.4	3.35	1.465	3	3.15		0.79	-0.912	-0.211	0.284	-0.172	-0.778	0.205	0.529	0.343	-0.015	-2.036	-1.091	1.086	1.566	0.071	0.041	-0.064	-0.048	0.177	-0.021	-0.071	-0.141
468	2.52	-0.58	1.74	3.4	7	0.97	3	3.15		0.79	1.052	-0.211	0.818	-0.172	-0.2	0.205	-0.617	-1.92	0.895	0.72	-2.208	0.138	0.52	0.071	0.041	-0.064	-0.048	-0.17	2.001	-0.644	-0.947
469	1.72	0.41	0.61	9.39	3.35	1.065	3	1.22		-0.808	-0.561	0.105	0.284	0.144	-0.778	0.507	0.529	0.648	-0.305	-0.563	-1.474	-0.711	2.616	0.753	-1.504	0.435	0.464	0.177	-0.021	-0.071	-0.141
470	4.24	-1.56	2.41	3.4	8.36	1.34	3	-1.13		0.335	-2.225	1.047	-0.314	1.1	0.366	-0.466	-0.049	-0.33	0.645	-1.875	-0.834	-0.25	1.838	0.071	0.041	-0.064	-0.048	2.858	-0.984	0.787	-1.867
471	1.72	1.49	1.15	3.4	3.35	1.605	3	4.13		-0.808	-0.561	0.105	-0.296	0.144	0.339	0.507	-0.048	0.648	-0.612	-0.883	-0.1	0.473	0.859	0.071	0.041	-0.064	-0.048	0.177	-0.021	-0.071	-0.141
472	1.72	1.49	1.15	3.4	3.35	1.605	3	3.15		-0.808	-0.561	0.105	-0.296	0.144	0.339	0.507	-0.048	0.648	-0.612	-0.883	-0.1	0.473	0.859	0.071	0.041	-0.064	-0.048	0.177	-0.021	-0.071	-0.141
473	0.99	0.41	0.11	3.4	-0.58	0.7	2	2.15		-0.502	-0.282	0.387	0.284	-1.745	-0.778	0.806	0.529	0.975	-0.015	-0.274	-1.091	-0.342	1.566	0.071	0.041	-0.064	-0.048	-0.696	0.464	0.359	0.242
474	1.72	0.41	1.15	3.4	3.35	1.065	2	0.39		-0.808	-0.561	0.105	0.284	0.144	-0.778	0.507	0.529	0.648	-0.612	-0.883	-0.1	0.473	0.859	0.071	0.041	-0.064	-0.048	0.177	-0.021	-0.071	-0.141
475	1.72	0.41	1.74	3.4	3.35	1.065	2	2.15		-0.808	-0.561	0.105	0.284	0.144	-0.778	0.507	0.529	0.648	0.895	0.72	-2.208	0.138	0.52	0.071	0.041	-0.064	-0.048	0.177	-0.021	-0.071	-0.141
476	1.72	0.41	0.11	3.4	-2.01	1.065	2	1.22		-0.808	-0.561	0.105	0.284	0.144	-0.778	0.507	0.529	0.648	-0.015	-0.274	-1.091	-0.342	1.566	0.071	0.041	-0.064	-0.048	-0.096	0.945	-1.333	0.5
477	2.52	0.41	-0.37	3.4	3.35	1.465	2	1.22		0.79	-0.912	-0.211	0.284	-0.172	-0.778	0.205	0.529	0.343	0.265	0.006	-2.211	0.002	1.995	0.071	0.041	-0.064	-0.048	0.177	-0.021	-0.071	-0.141
478	1.72	0.41	0.61	3.4	3.35	1.065	2	-0.39		-0.808	1.537	0.105	0.284	0.144	-0.778	-1.571	0.529	0.648	-0.305	-0.563	-1.474	0.779	1.197	0.071	0.041	-0.064	-0.048	0.177	-0.021	-0.071	-0.141
479	1.72	0.41	1.15	3.4	-4.18	1.065	2	3.15		-0.808	-0.561	0.105	0.284	0.144	-0.778	0.507	0.529	0.648	-0.612	-0.883	-0.1	0.473	0.859	0.071	0.041	-0.064	-0.048	0.832	-0.052	-0.267	-0.585
480	-0.32	0.41	1.15	3.4	3.35	0.045	2	2.15		0.007	0.236	0.928	0.284	-0.805	0.924	-0.249	-1.229	-0.044	-0.612	-0.883	-0.1	0.473	0.859	0.071	0.041	-0.064	-0.048	0.177	-0.021	-0.071	-0.141
481	1.72	-0.58	1.15	3.4	3.35	0.57	2	1.22		-0.808	-0.561	0.105	-0.892	0.144	1.522	0.507	-0.617	0.648	-0.612	-0.883	-0.1	0.473	0.859	0.071	0.041	-0.064	-0.048	0.177	-0.021	-0.071	-0.141
482	0.99	0.41	1.15	3.4	3.35	0.7	2	1.22		-0.502	-0.282	0.387	0.284	0.424	-0.778	0.806	0.529	-0.807	-0.612	-0.883	-0.1	0.473	0.859	0.071	0.041	-0.064	-0.048	0.177	-0.021	-0.071	-0.141
483	-0.32	-0.58	2.41	3.4	3.35	-0.45	2	2.15		-2.49	2.609	0.928	0.818	-0.805	-0.2	-0.249	-0.617	-0.044	-1.464	0.516	-0.834	-0.25	1.838	0.071	0.041	-0.064	-0.048	0.177	-0.021	-0.071	-0.141
484	0.31	-0.58	0.61	-7.96	3.35	-0.135	2	2.15		-0.244	-0.016	-1.297	0.818	0.689	1.522	1.139	-2.316	-0.407	-0.305	1.217	-1.474	-0.711	1.197	2.374	-0.476	-0.728	-0.683	0.177	-0.021	-0.071	-0.141
485	1.72	1.49	0.11	-1.42	-0.58	1.605	2	0.39		-0.808	-0.561	0.105	-0.296	0.144	0.339	0.507	-0.048	0.648	-0.015	-0.274	-1.091	1.086	0.132	1.315	-0.834	0.763	-1.215	1.288	0.464	-2.765	0.242
486	0.31	0.41	0.11	3.4	3.35	0.36	2	4.13		-0.244	-0.016	0.648	0.284	0.689	0.924	-0.616	-1.229	-0.407	-0.015	-0.274	-1.091	-0.342	1.566	0.071	0.041	-0.064	-0.048	0.177	-0.021	-0.071	-0.141
487	1.72	0.41	0.61	3.4	3.35	1.065	2	1.22		1.169	-0.561	0.105	0.284	0.144	-0.778	0.507	0.529	-1.297	-0.305	-0.563	-1.474	0.779	1.197	0.071	0.041	-0.064	-0.048	0.177	-0.021	-0.071	-0.141
488	1.72	0.41	1.15	3.4	3.35	1.065	2	-0.39		-0.808	-0.561	0.105	-1.529	0.144	0.924	0.507	0.529	0.648	-0.612	-0.883	-0.1	0.473	0.859	0.071	0.041	-0.064	-0.048	0.177	-0.021	-0.071	-0.141
489	0.99	-0.58	1.15	3.4	3.35	0.205	2	4.13		-0.502	-0.282	0.387	0.818	0.424	-1.923	-1.037	1.083	0.975	1.173	-0.883	-1.846	0.473	0.859	0.071	0.041	-0.064	-0.048	0.177	-0.021	-0.071	-0.141
490	-0.93	-1.56	0.11	3.4	-4.18	-1.245	2	2.15		-2.122	0.464	1.241	-0.314	-0.449	0.366	0.094	-0.049	0.299	-0.015	-0.274	-1.091	-0.342	1.566	0.071	0.041	-0.064	-0.048	0.832	-0.052	-0.267	-0.585
491	1.72	0.41	1.15	3.4	3.35	1.065	2	3.15		-0.808	-0.561	0.105	0.284	0.144	-0.778	0.507	0.529	0.648	-0.612	-0.883	-0.1	0.473	0.859	0.071	0.041	-0.064	-0.048	0.177	-0.021	-0.071	-0.141
492	3.37	1.49	1.15	-0.28	-2.01	2.43	2	3.15		0.517	-1.43	-0.536	-0.296	-0.497	-1.462	2.334	1.806	0.011	1.173	0.955	-3.592	-1.119	2.328	0.748	0.66	0.431	-2.162	-0.096	0.945	0.735	-1.981
493	1.72	0.41	0.61	-1.42	3.35	1.065	2	5.06		-0.808	-0.561	-2.364	-1.529	0.144	0.924	0.507	0.529	2.593	-0.305	-2.343	0.208	0.779	1.197	-0.728	1.164	0.763	-1.215	0.177	-0.021	-0.071	-0.141
494	2.52	1.49	-0.37	-5.73	-9.42	2.005	4	0.39		-1.243	1.052	2.207	1.551	-0.172	2.14	2.606	-3.757	-4.182	1.93	0.006	-2.211	1.423	-1.033	-1.277	-1.441	5.329	-2.008	-0.082	-0.231	-0.298	-0.438
495	-1.5	-2.58	0.11	3.4	3.35	-2.04	4	1.22		0.46	0.688	1.569	2.016	-0.123	-0.872	-1.335	-1.215	-1.143	-3.482	-0.274	0.494	1.086	1.566	0.071	0.041	-0.064	-0.048	0.177	-0.021	-0.071	-0.141
496	-0.32	-0.58	1.15	3.4	3.35	-0.45	4	0.39		0.007	2.609	-0.867	-0.892	-0.805	1.522	-0.249	-0.617	-0.044	-0.612	-0.883	-0.1	0.473	0.859	0.071	0.041	-0.064	-0.048	0.177	-0.021	-0.071	-0.141
497	-3.82	-0.58	0.61	-2.51	-2.01	-2.2	4	7.1		-1.907	3.677	-0.74	-2.602	-0.705	3.245	-0.44	-0.617	-0.368	-0.305	1.217	-1.474	0.779	-0.223	2.167	-0.426	-0.731	-0.679	-0.096	-2.974	2.803	0.5
498	-0.93	0.41	1.15	7.08	8.36	-0.26	4	2.15		0.244	0.464	-0.507	-1.529	-0.449	0.924	0.094	0.529	0.299	-0.612	-0.883	-0.1	0.473	0.859	-0.418	-0.474	-0.726	1.468	-0.349	1.016	0.787	-1.867
499	-0.93	1.49	1.15	3.4	3.35	0.28	4	-1.13		0.244	-1.661	1.241	-0.296	-0.449	0.339	1.846	-0.048	-1.453	-0.612	-0.883	-0.1	0.473	0.859	0.071	0.041	-0.064	-0.048	0.177	-0.021	-0.071	-0.141
500	-0.32	0.41	0.11	-0.28	3.35	0.045	4	3.15		0.007	0.236	0.928	0.284	-0.805	-0.778	-0.249	0.529	-0.044	-1.749	-0.274	0.494	1.086	0.132	-1.325	0.66	0.431	0.46	0.177	-0.021	-0.071	-0.141
501	0.99	1.49	-0.37	3.4	-2.01	1.24	4	4.13		-0.502	2.077	0.387	-0.296	-1.745	0.339	-1.037	-0.048	0.975	-1.4	-1.724	0.772	1.423	0.481	0.071	0.041	-0.064	-0.048	-0.096	0.945	-1.333	0.5
502	-0.32	1.49	-0.37	-1.42	-4.18	0.585	4	5.06		0.007	-2.138	0.928	-0.296	0.977	2.14	1.498	-1.903	-1.795	-3.065	-1.724	2.264	1.423	0.481	1.315	3.162	-3.36	-1.215	0.832	2.285	-0.267	-2.618
503	4.24	0.41	0.11	-2.51	3.35	2.325	4	1.22		0.335	0.448	-0.917	0.284	1.1	-0.778	-0.466	0.529	-0.33	-0.015	-0.274	-2.676	1.086	1.566	-0.345	-0.426	1.31	-0.679	0.177	-0.021	-0.071	-0.141
504	-0.32	-1.56	-0.37	-0.28	8.36	-0.94	4	2.15		2.503	0.236	0.928	-0.314	-2.586	2.11	-0.249	-1.781	-0.044	-1.4	-1.724	-0.719	0.002	3.509	-1.325	-1.505	3.169	0.46	-3.555	1.016	0.787	0.536
505	2.52	0.41	0.61	-1.42	11.66	1.465	4	1.22		0.79	-0.912	-0.211	2.096	-0.172	-0.778	0.205	-1.229	0.343	-0.305	-0.563	-1.474	0.779	1.197	-0.728	-0.834	0.763	0.814	0.55	0.195	0.151	0.103
506	1.72	0.41	0.61	3.4	7	1.065	4	3.15		-0.808	-0.561	0.105	0.284	0.144	-0.778	0.507	0.529	0.648	-0.305	-2.343	0.208	0.779	1.197	0.071	0.041	-0.064	-0.048	-0.17	-0.499	-0.644	1.056
507	1.72	-0.58	0.11	-4.12	3.35	0.57	4	0.39		-0.808	-0.561	0.105	0.818	0.144	-0.2	0.507	-0.617	0.648	-1.749	-0.274	-1.091	1.086	1.566	0.196	0.112	-0.179	-0.135	0.177	-0.021	-0.071	-0.141
508	0.99	0.41	1.15	3.4	3.35	0.7	4	2.15		-0.502	-0.282	0.387	0.284	0.424	-0.778	0.806	0.529	-0.807	-0.612	-0.883	-0.1	0.473	0.859	0.071	0.041	-0.064	-0.048	0.177	-0.021	-0.071	-0.141
509	1.72	0.41	1.15	8.23	3.35	1.065	4	3.15		-0.808	1.537	0.105	0.284	0.144	0.924	0.507	-1.229	-1.297	-0.612	-0.883	-0.1	0.473	0.859	1.341	1.184	-1.292	-1.211	0.177	-0.021	-0.071	-0.141
510	1.72	-0.58	2.41	-1.42	8.36	0.57	4	1.22		1.169	1.537	-2.364	0.818	-2.302	-0.2	2.585	-0.617	-1.297	0.645	-1.875	-2.659	1.51	1.838	-0.728	-0.834	-1.299	2.844	2.858	1.016	0.787	-4.269
511	2.52	1.49	0.61	-0.28	3.35	2.005	4	-1.13		-1.243	-0.912	-0.211	-0.296	-0.172	0.339	0.205	-0.048	2.605	1.459	1.217	-3.156	-0.711	1.197	-1.325	0.66	0.431	0.46	0.177	-0.021	-0.071	-0.141
512	1.72	0.41	0.61	-0.28	3.35	1.065	4	2.15		-0.808	-0.561	-2.364	-1.529	0.144	0.924	2.585	0.529	0.648	1.459	1.217	-3.156	-0.711	1.197	-1.325	0.66	0.431	0.46	0.177	-0.021	-0.071	-0.141
513	-0.93	0.41	0.11	3.4	-0.58	-0.26	4	3.15		0.244	-1.661	-0.507	0.284	-0.449	0.924	1.846	-1.229	0.299	-0.015	-2.036	-1.091	1.086	1.566	0.071	0.041	-0.064	-0.048	1.288	0.464	-2.765	0.242
514	-0.32	-0.58	-0.37	-1.42	-3.1	-0.45	4	3.15		-2.49	-2.138	0.928	0.818	-0.805	-0.2	1.498	-0.617	1.707	-1.4	0.006	-0.719	0.002	1.995	-0.728	1.164	0.763	-1.215	0.364	-0.5	-0.72	0.863
515	-0.93	-0.58	0.11	3.4	3.35	-0.755	4	3.15		0.244	0.464	-0.507	-0.892	-0.449	1.522	0.094	-0.617	0.299	-0.015	-0.274	-1.091	-0.342	1.566	0.071	0.041	-0.064	-0.048	0.177	-0.021	-0.071	-0.141
516	0.31	0.41	0.11	3.4	-0.58	0.36	4	1.22		-0.244	2.482	0.648	0.284	-1.225	0.924	-0.616	-1.229	-0.407	-0.015	-0.274	-1.091	-0.342	1.566	0.071	0.041	-0.064	-0.048	-0.696	0.464	0.359	0.242
517	4.24	0.41	1.15	7.08	9.88	2.325	4	7.1		0.335	0.448	-0.917	0.284	-0.867	-0.778	1.714	0.529	-0.33	-0.612	-0.883	-1.846	2.066	0.859	-0.418	-0.474	-0.726	1.468	-0.748	0.475	0.368	0.25
518	0.99	0.41	0.11	3.4	3.35	0.7	4	2.15		-0.502	-0.282	0.387	0.284	0.424	0.924	0.806	-1.229	-0.807	-1.749	-2.036	0.494	1.086	1.566	0.071	0.041	-0.064	-0.048	0.177	-0.021	-0.071	-0.141
519	3.37	-0.58	3.22	-0.28	3.35	1.395	4	2.15		-1.922	-1.43	-0.536	0.818	1.655	-0.2	2.334	-0.617	0.011	-2.271	0.344	0.67	1.081	-0.332	0.748	0.66	0.431	-2.162	0.177	-0.021	-0.071	-0.141
520	0.31	-1.56	1.15	-1.42	7	-0.625	4	0.39		-0.244	-0.016	0.648	1.4	0.689	0.366	-0.616	-1.781	-0.407	-2.397	0.955	-1.846	0.473	2.328	1.315	-0.834	0.763	-1.215	-0.17	-0.499	-0.644	1.056
521	1.72	-1.56	1.74	-2.51	-2.01	0.08	4	-0.39		1.169	1.537	0.105	-2.029	-2.302	3.855	2.585	-1.781	-3.242	0.895	0.72	-2.208	-1.563	2.096	-0.345	-0.426	-0.731	1.396	-2.424	0.945	0.735	0.5
522	1.72	2.62	1.74	3.4	3.35	2.17	4	-0.39		-0.808	-0.561	0.105	-0.924	0.144	1.58	0.507	-0.657	0.648	0.895	0.72	-2.208	-1.563	2.096	0.071	0.041	-0.064	-0.048	0.177	-0.021	-0.071	-0.141
523	-0.93	0.41	0.61	3.4	11.66	-0.26	4	5.06		0.244	2.589	-2.254	-1.529	-0.449	2.626	0.094	-1.229	0.299	1.459	-0.563	-1.474	-2.2	2.616	0.071	0.041	-0.064	-0.048	0.55	0.195	0.151	0.103
524	0.99	-0.58	0.61	3.4	3.35	0.205	4	2.15		-0.502	-0.282	0.387	-0.892	-1.745	1.522	0.806	-0.617	0.975	-0.305	-0.563	-1.474	0.779	1.197	0.071	0.041	-0.064	-0.048	0.177	-0.021	-0.071	-0.141
525	0.31	-0.58	0.11	3.4	-0.58	-0.135	4	1.22		-0.244	-0.016	0.648	0.818	0.689	-0.2	-0.616	-0.617	-0.407	-0.015	-0.274	-1.091	-0.342	1.566	0.071	0.041	-0.064	-0.048	1.288	0.464	0.359	-4.06
526	0.99	-0.58	0.61	3.4	3.35	0.205	4	0.39		1.645	-0.282	0.387	-0.892	-1.745	1.522	0.806	-0.617	-0.807	-0.305	-2.343	0.208	0.779	1.197	0.071	0.041	-0.064	-0.048	0.177	-0.021	-0.071	-0.141
527	2.52	0.41	0.61	3.4	3.35	1.465	4	0.39		0.79	-0.912	2.207	0.284	-2.617	-0.778	0.205	0.529	0.343	-0.305	-2.343	0.208	0.779	1.197	0.071	0.041	-0.064	-0.048	0.177	-0.021	-0.071	-0.141
528	-0.32	-0.58	0.11	3.4	3.35	-0.45	4	1.22		0.007	0.236	0.928	0.818	-0.805	-0.2	-0.249	-0.617	-0.044	-0.015	-0.274	-1.091	-0.342	1.566	0.071	0.041	-0.064	-0.048	0.177	-0.021	-0.071	-0.141
529	0.99	0.41	0.11	3.4	3.35	0.7	4	2.15		-0.502	-2.641	0.387	0.284	0.424	-0.778	0.806	0.529	0.975	-0.015	-2.036	-1.091	1.086	1.566	0.071	0.041	-0.064	-0.048	0.177	-0.021	-0.071	-0.141
530	1.72	0.41	0.61	3.4	7	1.065	4	3.15		1.169	1.537	0.105	0.284	-2.302	-0.778	0.507	0.529	-1.297	-0.305	1.217	-1.474	0.779	-0.223	-7.347	0.041	-0.064	7.68	5.559	-0.499	-0.644	-0.947
531	0.31	-0.58	1.15	3.4	7	-0.135	4	2.15		-0.244	-2.513	0.648	0.818	-1.225	-0.2	1.139	-0.617	1.338	-0.612	-0.883	-0.1	-1.119	2.328	0.071	0.041	-0.064	-0.048	-0.17	2.001	1.551	-2.95
532	3.37	0.41	1.74	3.4	3.35	1.89	4	0.39		-1.922	0.691	1.583	0.284	-0.497	-0.778	-0.133	0.529	0.011	0.895	0.72	-2.208	0.138	0.52	0.071	0.041	-0.064	-0.048	0.177	-0.021	-0.071	-0.141
533	-0.32	0.41	0.11	3.4	3.35	0.045	4	3.15		0.007	0.236	0.928	0.284	-0.805	0.924	-0.249	-1.229	-0.044	-0.015	-0.274	-1.091	-0.342	1.566	0.071	0.041	-0.064	-0.048	0.177	-0.021	-0.071	-0.141
534	1.72	-0.58	3.22	7.08	11.66	0.57	4	2.15		-0.808	-0.561	0.105	-0.892	0.144	1.522	0.507	-0.617	0.648	0.431	-2.868	-1.401	1.081	1.433	-0.418	-0.474	-0.726	1.468	0.55	0.195	0.151	0.103
535	1.72	0.41	1.74	3.4	3.35	1.065	4	4.13		-0.808	1.537	0.105	0.284	0.144	0.924	0.507	-1.229	-1.297	-0.972	0.72	-2.208	0.138	2.096	0.071	0.041	-0.064	-0.048	0.177	-0.021	-0.071	-0.141
536	-0.32	-0.58	0.61	-0.28	3.35	-0.45	4	3.15		0.007	2.609	-0.867	-0.892	-0.805	1.522	-0.249	-0.617	-0.044	-0.305	-0.563	0.208	-0.711	1.197	0.748	0.66	-2.308	0.46	0.177	-0.021	-0.071	-0.141
537	1.72	1.49	1.15	3.4	3.35	1.605	4	4.13		-0.808	-0.561	0.105	-0.296	0.144	0.339	0.507	-0.048	0.648	-0.612	-0.883	-0.1	0.473	0.859	0.071	0.041	-0.064	-0.048	0.177	-0.021	-0.071	-0.141
538	1.72	-3.77	0.61	-1.42	-3.1	-1.025	4	3.15		-0.808	1.537	0.105	-0.867	0.144	-0.485	0.507	1.333	-1.297	1.459	1.217	-3.156	-2.2	2.616	-0.728	-0.834	0.763	0.814	0.364	-0.5	-0.72	0.863
539	0.31	-1.56	1.15	-0.28	3.35	-0.625	4	2.15		-0.244	2.482	-1.297	1.4	-1.225	-1.379	1.139	-0.049	-0.407	-0.612	-2.722	-0.1	2.066	0.859	-1.325	0.66	0.431	0.46	0.177	-0.021	-0.071	-0.141
540	0.99	-1.56	0.61	-2.51	11.66	-0.285	4	4.13		-0.502	-0.282	-1.826	-0.314	-1.745	0.366	2.649	-0.049	0.975	1.459	-0.563	-3.156	-0.711	2.616	-0.345	-0.426	-0.731	1.396	0.55	0.195	0.151	0.103
541	0.99	-0.58	1.15	-0.28	-0.58	0.205	4	0.39		1.645	2.077	-1.826	-0.892	-1.745	1.522	0.806	-0.617	-0.807	-0.612	-0.883	-0.1	0.473	0.859	0.748	-1.505	0.431	0.46	1.288	0.464	-2.765	0.242
542	0.31	-0.58	1.74	3.4	3.35	-0.135	4	5.99		2.147	-0.016	0.648	0.818	-1.225	-0.2	-0.616	-0.617	-0.407	0.895	-1.288	-2.208	0.138	2.096	0.071	0.041	-0.064	-0.048	0.177	-0.021	-0.071	-0.141
543	2.52	0.41	1.15	3.4	3.35	1.465	4	2.15		-1.243	1.052	-0.211	0.284	-2.617	-0.778	2.606	0.529	0.343	-0.612	-0.883	-0.1	0.473	0.859	0.071	0.041	-0.064	-0.048	0.177	-0.021	-0.071	-0.141
544	0.99	-0.58	1.15	-0.28	3.35	0.205	4	-0.39		-0.502	2.077	0.387	0.818	-1.745	-0.2	0.806	-0.617	-0.807	-0.612	-0.883	-0.1	0.473	0.859	0.748	-1.505	0.431	0.46	0.177	-0.021	-0.071	-0.141
545	0.31	0.41	0.61	-1.42	3.35	0.36	4	-1.13		-0.244	-0.016	0.648	0.284	-1.225	0.924	1.139	-1.229	-0.407	-2.068	-0.563	0.208	0.779	1.197	-0.728	-0.834	0.763	0.814	0.177	-0.021	-0.071	-0.141
546	6.23	1.49	1.15	8.23	11.66	3.86	4	0.39		0.123	0.165	-2.57	1.551	0.408	-3.263	0.655	1.806	0.784	1.173	0.955	-3.592	-1.119	2.328	1.341	-0.845	-1.292	0.826	0.55	0.195	0.151	0.103
547	-0.32	-0.58	0.61	-0.28	-2.01	-0.45	4	1.22		0.007	0.236	0.928	-0.892	-2.586	-0.2	1.498	1.083	-0.044	-0.305	-2.343	0.208	0.779	1.197	0.748	-1.505	0.431	0.46	-0.096	0.945	-1.333	0.5
548	0.99	0.41	1.74	7.08	3.35	0.7	4	1.22		-0.502	-0.282	0.387	0.284	-1.745	0.924	2.649	-1.229	-0.807	0.895	-1.288	-0.437	0.138	0.52	-0.418	-0.474	1.376	-0.68	0.177	-0.021	-0.071	-0.141
549	-0.93	-2.58	1.74	-0.28	3.35	-1.755	4	2.15		0.244	2.589	-0.507	-1.467	-2.195	2.85	1.846	-1.215	-1.453	-0.972	-1.288	-0.437	0.138	2.096	-1.325	0.66	0.431	0.46	0.177	-0.021	-0.071	-0.141
550	1.72	0.41	-0.37	-1.42	3.35	1.065	4	-0.39		-0.808	-0.561	0.105	0.284	0.144	-0.778	0.507	0.529	0.648	0.265	-1.724	-0.719	0.002	1.995	-0.728	1.164	0.763	-1.215	0.177	-0.021	-0.071	-0.141
551	0.31	-0.58	1.15	3.4	11.66	-0.135	4	3.15		-0.244	-0.016	-1.297	-0.892	0.689	1.522	1.139	-0.617	-0.407	-0.612	-2.722	-0.1	0.473	2.328	0.071	0.041	-0.064	-0.048	0.55	0.195	0.151	0.103
552	-3.17	-1.56	-0.37	-9.41	-4.18	-2.365	4	1.22		-0.532	3.296	-1.012	1.4	-0.966	0.366	-0.609	-1.781	-0.509	0.265	-3.454	-2.211	2.845	1.995	-0.204	-0.231	-0.354	-0.331	-1.121	-2.389	1.98	1.448
553	0.31	0.41	1.15	3.4	7	0.36	4	0.39		-0.244	-0.016	-1.297	2.096	0.689	-0.778	1.139	-1.229	-0.407	-0.612	-0.883	-0.1	0.473	0.859	0.071	0.041	-0.064	-0.048	-0.17	-0.499	-0.644	1.056
554	1.72	0.41	2.41	10.84	11.66	1.065	4	2.15		1.169	1.537	-2.364	0.284	-2.302	0.924	2.585	-1.229	-1.297	0.645	-1.875	-0.834	-0.25	1.838	0.365	0.322	0.21	0.225	0.55	0.195	0.151	0.103
555	-0.32	0.41	0.61	3.4	3.35	0.045	4	3.15		0.007	2.609	-0.867	0.284	-0.805	-0.778	-0.249	0.529	-0.044	-0.305	-0.563	-1.474	0.779	1.197	0.071	0.041	-0.064	-0.048	0.177	-0.021	-0.071	-0.141
556	-0.93	-0.58	-0.37	3.4	7	-0.755	4	3.15		0.244	2.589	-0.507	0.818	-0.449	-0.2	-1.658	-0.617	0.299	-1.4	0.006	-0.719	0.002	1.995	0.071	0.041	-0.064	-0.048	-0.17	-0.499	1.551	-0.947
557	0.31	-0.58	0.61	-2.51	3.35	-0.135	4	3.15		-0.244	2.482	-1.297	0.818	-1.225	-0.2	1.139	-0.617	-0.407	-0.305	-0.563	0.208	-0.711	1.197	-0.345	-0.426	-0.731	1.396	0.177	-0.021	-0.071	-0.141
558	1.72	0.41	1.15	3.4	3.35	1.065	4	3.15		-0.808	1.537	0.105	2.096	0.144	-0.778	0.507	-1.229	-1.297	-0.612	-0.883	-0.1	0.473	0.859	0.071	0.041	-0.064	-0.048	0.177	-0.021	-0.071	-0.141
559	1.72	-0.58	1.74	-1.42	-0.58	0.57	4	5.06		1.169	1.537	0.105	-2.602	-2.302	3.245	2.585	-0.617	-3.242	0.895	0.72	-2.208	0.138	0.52	-0.728	-0.834	0.763	0.814	-0.696	0.464	0.359	0.242
560	0.31	-0.58	0.11	3.4	-2.01	-0.135	4	-1.13		-0.244	2.482	-1.297	-0.892	-1.225	1.522	1.139	-0.617	-0.407	-0.015	-0.274	-1.091	-0.342	1.566	0.071	0.041	-0.064	-0.048	2.232	-1.015	0.735	-1.981
561	0.31	0.41	0.61	-1.42	-3.1	0.36	4	3.15		-0.244	2.482	0.648	0.284	-1.225	0.924	-0.616	-1.229	-0.407	-0.305	-2.343	0.208	0.779	1.197	1.315	1.164	-1.299	-1.215	2.544	-0.5	-0.72	-1.122
562	3.37	-1.56	2.41	-1.42	-0.58	0.905	4	-1.13		0.517	0.691	1.583	-0.314	-2.65	2.11	2.334	-1.781	-2.485	0.645	-1.875	-0.834	-0.25	1.838	-0.728	-0.834	0.763	0.814	-0.696	0.464	0.359	0.242
563	3.37	0.41	1.74	-1.42	9.88	1.89	4	2.15		0.517	0.691	-0.536	0.284	-0.497	0.924	2.334	-1.229	-2.485	-0.972	-1.288	-0.437	0.138	2.096	-0.728	-0.834	0.763	0.814	-0.748	0.475	0.368	0.25
564	-0.32	-0.58	0.61	3.4	3.35	-0.45	4	5.06		0.007	0.236	0.928	-0.892	-0.805	1.522	-0.249	-0.617	-0.044	-0.305	-2.343	0.208	0.779	1.197	0.071	0.041	-0.064	-0.048	0.177	-0.021	-0.071	-0.141
565	0.99	1.49	1.15	3.4	3.35	1.24	4	3.15		-0.502	2.077	0.387	-0.296	-1.745	0.339	0.806	-0.048	-0.807	-0.612	-0.883	-0.1	0.473	0.859	0.071	0.041	-0.064	-0.048	0.177	-0.021	-0.071	-0.141
566	6.23	1.49	0.61	3.4	-0.58	3.86	4	1.22		0.123	0.165	0.388	-0.296	0.408	0.339	0.655	-0.048	-1.254	-0.305	-0.563	-1.474	0.779	1.197	0.071	0.041	-0.064	-0.048	-0.696	0.464	0.359	0.242
567	0.99	0.41	0.61	3.4	3.35	0.7	4	0.39		-0.502	2.077	0.387	0.284	-1.745	0.924	0.806	-1.229	-0.807	-0.305	-2.343	0.208	0.779	1.197	0.071	0.041	-0.064	-0.048	0.177	-0.021	-0.071	-0.141
568	2.52	-0.58	1.74	-1.42	7	0.97	4	5.06		0.79	1.052	-0.211	-2.602	-0.172	3.245	0.205	-0.617	-1.92	-0.972	-1.288	-0.437	0.138	2.096	-0.728	-0.834	0.763	0.814	-0.17	-0.499	-0.644	1.056
569	-0.32	-1.56	1.15	3.4	3.35	-0.94	4	2.15		0.007	0.236	0.928	-0.314	-0.805	0.366	-0.249	-0.049	-0.044	-0.612	-0.883	-0.1	0.473	0.859	0.071	0.041	-0.064	-0.048	0.177	-0.021	-0.071	-0.141
570	-0.32	-0.58	0.61	3.4	3.35	-0.45	4	0.39		0.007	0.236	0.928	0.818	-0.805	1.522	-0.249	-2.316	-0.044	-0.305	-0.563	-1.474	-0.711	2.616	0.071	0.041	-0.064	-0.048	0.177	-0.021	-0.071	-0.141
571	-2.05	-0.58	1.15	7.08	3.35	-1.315	4	-0.39		2.6	-0.86	1.886	-0.892	-1.561	-0.2	-1.048	1.083	-0.885	1.173	-0.883	-1.846	0.473	0.859	-0.418	-0.474	-0.726	1.468	0.177	-0.021	-0.071	-0.141
572	1.72	-0.58	0.11	3.4	3.35	0.57	4	0.39		-0.808	-0.561	0.105	0.818	-2.302	-1.923	0.507	1.083	2.593	1.718	-0.274	-1.091	-0.342	0.132	0.071	0.041	-0.064	-0.048	0.177	-0.021	-0.071	-0.141
573	2.52	-0.58	0.11	10.84	8.36	0.97	4	1.22		-1.243	-0.912	2.207	0.818	-0.172	-0.2	0.205	-0.617	0.343	-0.015	-0.274	-1.091	-0.342	1.566	0.365	0.322	0.21	0.225	-0.349	-0.984	0.787	0.536
574	2.52	-0.58	1.15	3.4	11.66	0.97	2	3.15		0.79	-0.912	-0.211	0.818	2.273	-0.2	0.205	-0.617	-1.92	-0.612	-0.883	-0.1	0.473	0.859	0.071	0.041	-0.064	-0.048	0.55	0.195	0.151	0.103
575	2.52	-0.58	0.11	10.84	11.66	0.97	2	1.22		0.79	-0.912	-0.211	0.818	-0.172	-1.923	0.205	1.083	0.343	-0.015	-2.036	-1.091	1.086	1.566	0.365	0.322	0.21	0.225	0.55	0.195	0.151	0.103
576	6.23	1.49	1.74	10.84	8.36	3.86	2	2.15		0.123	0.165	0.388	1.551	0.408	-1.462	0.655	-0.048	-1.254	0.895	0.72	-3.979	1.839	0.52	0.365	0.322	0.21	0.225	2.858	-0.984	-1.27	0.536
577	5.13	0.41	1.15	7.08	8.36	2.77	2	3.15		0.214	0.286	-1.472	2.096	-1.398	-0.778	1.128	-1.229	1.342	-2.397	0.955	-1.846	2.066	0.859	-0.418	-0.474	-0.726	1.468	-0.349	1.016	0.787	-1.867
578	0.99	1.49	1.74	3.4	8.36	1.24	2	0.39		-0.502	2.077	0.387	-0.296	-1.745	0.339	0.806	-0.048	-0.807	-0.972	-1.288	-0.437	1.839	0.52	0.071	0.041	-0.064	-0.048	-0.349	-0.984	0.787	0.536
579	1.72	-0.58	-0.37	-2.51	3.35	0.57	2	3.15		-0.808	-0.561	0.105	0.818	0.144	-0.2	0.507	-0.617	0.648	0.265	0.006	-2.211	0.002	1.995	-0.345	-0.426	1.31	-0.679	0.177	-0.021	-0.071	-0.141
580	3.37	-1.56	2.41	7.08	3.35	0.905	2	1.22		0.517	0.691	1.583	1.4	-0.497	-1.379	2.334	-0.049	-4.981	0.645	0.516	-0.834	-0.25	0.136	2.383	-0.474	-0.726	-0.68	0.177	-0.021	-0.071	-0.141
581	-0.32	-1.56	0.11	-5.73	-0.58	-0.94	2	-0.39		0.007	2.609	-0.867	-0.314	-0.805	0.366	-0.249	-0.049	-0.044	-1.749	-0.274	-1.091	1.086	1.566	0.753	0.653	0.363	-2.008	-0.696	0.464	0.359	0.242
582	0.31	0.41	1.15	3.4	3.35	0.36	2	1.22		-0.244	-0.016	-1.297	0.284	0.689	-0.778	1.139	0.529	-0.407	-0.612	-0.883	-0.1	0.473	0.859	0.071	0.041	-0.064	-0.048	0.177	-0.021	-0.071	-0.141
583	2.52	-0.58	2.41	9.39	3.35	0.97	2	2.15		0.79	-0.912	-0.211	-0.892	-0.172	-0.2	0.205	1.083	0.343	-1.464	0.516	-0.834	-0.25	1.838	0.753	0.665	0.435	-2.155	0.177	-0.021	-0.071	-0.141
584	0.99	-0.58	0.11	3.4	3.35	0.205	2	3.15		-0.502	-2.641	0.387	-0.892	0.424	-0.2	0.806	1.083	0.975	-1.749	-2.036	0.494	1.086	1.566	0.071	0.041	-0.064	-0.048	0.177	-0.021	-0.071	-0.141
585	3.37	0.41	0.61	3.4	3.35	1.89	2	3.15		0.517	0.691	-0.536	0.284	-0.497	-0.778	-0.133	0.529	0.011	-0.305	-0.563	-1.474	0.779	1.197	0.071	0.041	-0.064	-0.048	0.177	-0.021	-0.071	-0.141
586	5.13	1.49	1.15	9.39	7	3.31	3	1.22		0.214	0.286	0.672	-0.296	0.706	0.339	-0.842	-0.048	-0.681	-0.612	-0.883	-0.1	0.473	0.859	0.753	-1.504	0.435	0.464	-0.17	-0.499	1.551	-0.947
587	3.37	0.41	0.11	3.4	8.36	1.89	1	2.15		0.517	-1.43	1.583	0.284	-0.497	-0.778	-0.133	0.529	0.011	-0.015	-2.036	0.494	-0.342	1.566	0.071	0.041	-0.064	-0.048	-0.349	-0.984	0.787	0.536
588	0.31	0.41	1.15	3.4	3.35	0.36	1	2.15		-0.244	-0.016	0.648	-1.529	-1.225	0.924	-0.616	0.529	1.338	-0.612	-0.883	-0.1	0.473	0.859	0.071	0.041	-0.064	-0.048	0.177	-0.021	-0.071	-0.141
589	1.72	0.41	0.11	3.4	3.35	1.065	1	2.15		-0.808	-0.561	0.105	-1.529	0.144	0.924	0.507	0.529	0.648	-0.015	-0.274	-1.091	-0.342	1.566	0.071	0.041	-0.064	-0.048	0.177	-0.021	-0.071	-0.141
590	-0.32	-0.58	0.61	3.4	3.35	-0.45	1	1.22		2.503	0.236	-0.867	-0.892	-0.805	1.522	1.498	-0.617	-1.795	-0.305	-2.343	0.208	0.779	1.197	0.071	0.041	-0.064	-0.048	0.177	-0.021	-0.071	-0.141
591	1.72	-0.58	0.11	7.08	3.35	0.57	1	2.15		-0.808	-2.66	2.573	0.818	0.144	-0.2	0.507	-0.617	0.648	-1.749	-2.036	-1.091	1.086	3	-0.418	-0.474	1.376	-0.68	0.177	-0.021	-0.071	-0.141
592	2.52	-1.56	0.61	3.4	3.35	0.48	1	2.15		0.79	-0.912	-0.211	-0.314	-0.172	0.366	0.205	-0.049	0.343	-0.305	-0.563	-1.474	0.779	1.197	0.071	0.041	-0.064	-0.048	0.177	-0.021	-0.071	-0.141
593	0.99	-0.58	0.61	-4.12	3.35	0.205	3	2.15		-0.502	2.077	0.387	-0.892	-1.745	-0.2	0.806	1.083	-0.807	-0.305	-0.563	0.208	-0.711	1.197	0.196	0.112	-0.179	-0.135	0.177	-0.021	-0.071	-0.141
594	-2.05	0.41	1.15	7.08	3.35	-0.82	3	2.15		-1.249	0.934	-1.618	-1.529	0.191	0.924	0.744	0.529	0.973	-0.612	-0.883	-0.1	0.473	0.859	-0.418	-0.474	-0.726	1.468	0.177	-0.021	-0.071	-0.141
595	0.31	0.41	0.11	3.4	11.66	0.36	3	-1.13		-0.244	-2.513	-1.297	0.284	0.689	-0.778	1.139	0.529	1.338	-1.749	-2.036	0.494	1.086	1.566	0.071	0.041	-0.064	-0.048	0.55	0.195	0.151	0.103
596	-0.32	-0.58	2.41	3.4	3.35	-0.45	3	4.13		0.007	2.609	-0.867	0.818	-0.805	-0.2	-0.249	-0.617	-0.044	0.645	-1.875	-0.834	1.51	0.136	0.071	0.041	-0.064	-0.048	0.177	-0.021	-0.071	-0.141
597	2.52	-2.58	2.41	-4.12	-0.58	-0.03	3	0.39		0.79	1.052	2.207	-1.467	-0.172	2.85	-2.196	-1.215	-1.92	0.645	0.516	-2.659	-0.25	1.838	0.196	0.112	-0.179	-0.135	-0.696	0.464	0.359	0.242
598	0.99	-1.56	2.41	-2.51	-0.58	-0.285	3	0.39		-0.502	-0.282	0.387	-0.314	-1.745	0.366	0.806	-0.049	0.975	-1.464	0.516	0.992	-0.25	0.136	-0.345	-0.426	-0.731	1.396	1.288	0.464	0.359	-4.06
599	4.24	1.49	1.15	-1.42	8.36	2.865	3	1.22		0.335	-2.225	1.047	-0.296	-0.867	0.339	1.714	-0.048	-0.33	-0.612	-0.883	-0.1	0.473	0.859	-0.728	1.164	0.763	-1.215	-0.349	-0.984	0.787	0.536
600	0.99	-1.56	1.15	3.4	-2.01	-0.285	2	1.22		-0.502	-0.282	0.387	-0.314	0.424	0.366	0.806	-0.049	-0.807	-0.612	-0.883	-0.1	0.473	0.859	0.071	0.041	-0.064	-0.048	2.232	-1.015	-1.333	0.5
601	0.31	0.41	1.15	3.4	-0.58	0.36	2	1.22		-0.244	-0.016	0.648	0.284	-1.225	-0.778	1.139	0.529	-0.407	-0.612	-0.883	-0.1	0.473	0.859	0.071	0.041	-0.064	-0.048	-0.696	0.464	0.359	0.242
602	0.31	0.41	0.11	3.4	3.35	0.36	2	2.15		-0.244	-0.016	0.648	0.284	0.689	-0.778	-0.616	0.529	-0.407	-0.015	-0.274	-1.091	-0.342	1.566	0.071	0.041	-0.064	-0.048	0.177	-0.021	-0.071	-0.141
603	3.37	-0.58	0.61	-1.42	3.35	1.395	2	5.99		0.517	0.691	1.583	-0.892	1.655	1.522	-2.6	-0.617	-2.485	-0.305	-0.563	-1.474	0.779	1.197	1.315	-0.834	-1.299	0.814	0.177	-0.021	-0.071	-0.141
604	2.52	1.49	1.74	3.4	3.35	2.005	2	1.22		-1.243	1.052	-0.211	-0.296	-0.172	0.339	0.205	-0.048	0.343	-0.972	0.72	-0.437	0.138	0.52	0.071	0.041	-0.064	-0.048	0.177	-0.021	-0.071	-0.141
605	3.37	0.41	0.61	3.4	3.35	1.89	2	1.22		-1.922	0.691	-0.536	-1.529	1.655	0.924	-0.133	0.529	0.011	-0.305	-2.343	0.208	0.779	1.197	0.071	0.041	-0.064	-0.048	0.177	-0.021	-0.071	-0.141
606	1.72	1.49	0.61	3.4	3.35	1.605	2	1.22		-0.808	-0.561	0.105	-0.296	0.144	0.339	2.585	-0.048	-1.297	-0.305	-0.563	-1.474	0.779	1.197	0.071	0.041	-0.064	-0.048	0.177	-0.021	-0.071	-0.141
607	2.52	2.62	1.74	-0.28	-0.58	2.57	2	1.22		-1.243	1.052	2.207	0.949	-0.172	-0.268	-2.196	-0.657	0.343	-0.972	0.72	-2.208	0.138	2.096	0.748	0.66	-2.308	0.46	-0.696	0.464	0.359	0.242
608	0.31	-1.56	1.15	10.84	8.36	-0.625	2	2.15		-0.244	2.482	-1.297	-2.029	0.689	3.855	1.139	-1.781	-2.152	1.173	0.955	-1.846	-2.712	2.328	0.365	0.322	0.21	0.225	-0.349	-0.984	0.787	0.536
609	2.52	0.41	0.61	3.4	3.35	1.465	2	-2.5		-1.243	1.052	-0.211	0.284	-0.172	-0.778	0.205	0.529	0.343	-0.305	-0.563	-1.474	0.779	1.197	0.071	0.041	-0.064	-0.048	0.177	-0.021	-0.071	-0.141
610	0.31	-0.58	0.11	-2.51	-2.01	-0.135	2	-0.39		-0.244	-0.016	-1.297	-0.892	0.689	1.522	1.139	-0.617	-0.407	-1.749	-2.036	0.494	1.086	1.566	-0.345	1.951	-0.731	-0.679	-0.096	-1.015	0.735	0.5
611	1.72	1.49	0.61	3.4	3.35	1.605	2	5.06		-0.808	-0.561	0.105	-0.296	0.144	0.339	0.507	-0.048	0.648	-0.305	-0.563	-1.474	0.779	1.197	0.071	0.041	-0.064	-0.048	0.177	-0.021	-0.071	-0.141
612	1.72	-0.58	0.11	3.4	-0.58	0.57	2	-3.14		-0.808	1.537	0.105	-0.892	0.144	1.522	0.507	-0.617	-1.297	-0.015	-0.274	-2.676	-0.342	3	0.071	0.041	-0.064	-0.048	1.288	0.464	0.359	-4.06
613	0.99	-0.58	-0.85	-1.42	3.35	0.205	2	3.15		-0.502	-0.282	0.387	0.818	0.424	-0.2	-1.037	-0.617	0.975	0.538	0.282	-1.797	-1.132	2.517	-0.728	-0.834	0.763	0.814	0.177	-0.021	-0.071	-0.141
614	3.37	0.41	2.41	-0.28	3.35	1.89	2	3.15		0.517	0.691	-2.655	0.284	1.655	-0.778	2.334	0.529	-2.485	0.645	0.516	-4.485	1.51	1.838	0.748	0.66	-2.308	0.46	0.177	-0.021	-0.071	-0.141
615	1.72	-0.58	1.15	3.4	3.35	0.57	2	1.22		-0.808	1.537	0.105	0.818	0.144	-0.2	0.507	-0.617	-1.297	-0.612	0.955	-1.846	0.473	0.859	0.071	0.041	-0.064	-0.048	0.177	-0.021	-0.071	-0.141
616	-2.59	-1.56	0.11	-4.12	8.36	-2.075	5	0.39		-2.678	2.966	-1.308	-2.029	2.265	3.855	-0.808	-1.781	-0.678	-1.749	-0.274	-1.091	1.086	1.566	0.196	0.112	-0.179	-0.135	2.858	-0.984	-1.27	0.536
617	3.37	1.49	1.15	3.4	3.35	2.43	2	0.39		0.517	-1.43	-0.536	-0.296	1.655	0.339	-0.133	-0.048	0.011	-0.612	0.955	-3.592	0.473	2.328	0.071	0.041	-0.064	-0.048	0.177	-0.021	-0.071	-0.141
618	0.99	1.49	0.11	3.4	-0.58	1.24	2	-1.13		-0.502	-0.282	0.387	-0.296	-1.745	0.339	0.806	-0.048	0.975	-0.015	-0.274	-1.091	-0.342	1.566	0.071	0.041	-0.064	-0.048	-0.696	0.464	0.359	0.242
619	0.31	-1.56	0.61	3.4	3.35	-0.625	2	0.39		-0.244	-0.016	-1.297	-0.314	0.689	0.366	1.139	-0.049	-0.407	-0.305	-0.563	-1.474	0.779	1.197	0.071	0.041	-0.064	-0.048	0.177	-0.021	-0.071	-0.141
620	1.72	-0.58	1.15	-1.42	-0.58	0.57	2	2.15		1.169	-0.561	-2.364	-0.892	2.59	1.522	0.507	-0.617	-1.297	1.173	0.955	-3.592	-1.119	2.328	-0.728	-0.834	0.763	0.814	1.288	0.464	0.359	-4.06
621	6.23	0.41	3.22	-4.12	3.35	3.32	2	3.15		0.123	0.165	0.388	2.096	0.408	0.924	0.655	-2.987	-1.254	0.431	0.344	-3.472	1.081	1.433	-2.552	0.112	-0.179	2.685	0.177	-0.021	-0.071	-0.141
622	2.52	-0.58	0.61	3.4	3.35	0.97	2	1.22		0.79	1.052	-0.211	-0.892	-0.172	1.522	0.205	-0.617	-1.92	-0.305	1.217	-1.474	-0.711	1.197	0.071	0.041	-0.064	-0.048	0.177	-0.021	-0.071	-0.141
623	2.52	0.41	1.15	3.4	3.35	1.465	2	3.15		-1.243	-0.912	-0.211	0.284	-0.172	0.924	2.606	-1.229	0.343	-0.612	-0.883	-1.846	0.473	2.328	0.071	0.041	-0.064	-0.048	0.177	-0.021	-0.071	-0.141
624	0.31	-0.58	0.61	3.4	3.35	-0.135	2	1.22		-0.244	-0.016	0.648	0.818	0.689	-0.2	-0.616	-0.617	-0.407	-0.305	-0.563	-1.474	0.779	1.197	0.071	0.041	-0.064	-0.048	0.177	-0.021	-0.071	-0.141
625	2.52	0.41	1.74	-2.51	-3.1	1.465	3	5.06		0.79	1.052	2.207	0.284	-0.172	2.626	-4.597	-2.987	0.343	-2.838	0.72	-0.437	0.138	2.096	-0.345	-0.426	-0.731	1.396	0.364	-0.5	-0.72	0.863
626	0.99	1.49	1.15	3.4	3.35	1.24	3	1.22		-0.502	-0.282	0.387	-0.296	0.424	0.339	-1.037	-0.048	0.975	-0.612	-0.883	-1.846	0.473	2.328	0.071	0.041	-0.064	-0.048	0.177	-0.021	-0.071	-0.141
627	0.99	0.41	1.74	3.4	3.35	0.7	2	-1.13		-0.502	-0.282	0.387	0.284	0.424	-0.778	0.806	0.529	-0.807	-0.972	-1.288	1.333	0.138	0.52	0.071	0.041	-0.064	-0.048	0.177	-0.021	-0.071	-0.141
628	0.99	1.49	0.11	3.4	-2.01	1.24	3	0.39		-0.502	-0.282	0.387	-0.296	0.424	0.339	-1.037	-0.048	0.975	-0.015	-0.274	-2.676	1.086	1.566	0.071	0.041	-0.064	-0.048	-0.096	-1.015	0.735	0.5
629	1.72	0.41	1.74	7.08	-0.58	1.065	2	1.22		-0.808	-0.561	0.105	0.284	0.144	0.924	0.507	-1.229	0.648	-0.972	-1.288	-0.437	0.138	2.096	-0.418	-0.474	1.376	-0.68	1.288	0.464	-2.765	0.242
630	0.31	-1.56	0.61	-0.28	-0.58	-0.625	2	4.13		-0.244	-0.016	2.593	-0.314	-1.225	2.11	-0.616	-1.781	-0.407	-0.305	1.217	-3.156	0.779	1.197	-1.325	-1.505	0.431	3.082	1.288	0.464	-2.765	0.242
631	0.99	0.41	1.74	9.39	-2.01	0.7	2	0.39		-2.65	2.077	-1.826	-1.529	0.424	2.626	2.649	-1.229	-0.807	-0.972	0.72	-3.979	1.839	2.096	0.753	0.665	-2.3	0.464	4.559	-1.015	-1.333	-1.981
632	2.52	0.41	0.61	3.4	3.35	1.465	2	2.15		-1.243	-0.912	-0.211	0.284	-0.172	0.924	0.205	-1.229	2.605	1.459	1.217	-3.156	-2.2	2.616	0.071	0.041	-0.064	-0.048	0.177	-0.021	-0.071	-0.141
633	1.72	-0.58	0.11	-0.28	-2.01	0.57	2	1.22		1.169	-0.561	0.105	0.818	0.144	-0.2	0.507	-0.617	-1.297	-0.015	-0.274	-1.091	-0.342	1.566	0.748	0.66	0.431	-2.162	-0.096	0.945	-1.333	0.5
634	0.99	-0.58	0.11	3.4	3.35	0.205	2	1.22		-0.502	-0.282	0.387	0.818	-1.745	-0.2	0.806	-0.617	0.975	-0.015	-0.274	-1.091	-0.342	1.566	0.071	0.041	-0.064	-0.048	0.177	-0.021	-0.071	-0.141
635	0.99	-0.58	0.61	3.4	3.35	0.205	2	1.22		-0.502	-0.282	0.387	-0.892	-1.745	-0.2	0.806	1.083	0.975	-0.305	-2.343	0.208	0.779	1.197	0.071	0.041	-0.064	-0.048	0.177	-0.021	-0.071	-0.141
636	0.31	-0.58	0.61	3.4	9.88	-0.135	2	3.15		-0.244	-0.016	0.648	-0.892	0.689	1.522	-0.616	-0.617	-0.407	-0.305	-0.563	-1.474	0.779	1.197	0.071	0.041	-0.064	-0.048	-0.748	0.475	0.368	0.25
637	6.23	2.62	3.22	10.84	9.88	4.425	2	1.22		0.123	0.165	0.388	-0.924	0.408	-0.268	0.655	1.176	-1.254	0.431	0.344	-3.472	1.081	1.433	0.365	0.322	0.21	0.225	1.337	0.475	-2.717	0.25
638	1.72	0.41	0.61	-1.42	3.35	1.065	2	0.39		1.169	-0.561	0.105	-1.529	0.144	0.924	2.585	0.529	-3.242	1.459	1.217	-3.156	-2.2	2.616	1.315	1.164	-1.299	-1.215	0.177	-0.021	-0.071	-0.141
639	3.37	0.41	1.74	8.23	3.35	1.89	2	3.15		0.517	0.691	-0.536	-1.529	-0.497	0.924	2.334	0.529	-2.485	0.895	0.72	-2.208	-1.563	2.096	1.341	-0.845	-1.292	0.826	0.177	-0.021	-0.071	-0.141
640	1.72	1.49	1.74	10.84	-0.58	1.605	2	1.22		-0.808	-0.561	0.105	-0.296	0.144	0.339	0.507	-0.048	0.648	0.895	0.72	-2.208	-1.563	2.096	0.365	0.322	0.21	0.225	-0.696	0.464	0.359	0.242
641	-0.32	0.41	0.61	-4.12	3.35	0.045	2	2.15		0.007	0.236	-0.867	-1.529	-0.805	0.924	1.498	0.529	-0.044	-0.305	-0.563	0.208	0.779	-0.223	0.196	0.112	-0.179	-0.135	0.177	-0.021	-0.071	-0.141
642	1.72	1.49	1.15	3.4	3.35	1.605	2	-1.84		-0.808	-0.561	0.105	-0.296	0.144	0.339	0.507	-0.048	0.648	-0.612	-0.883	-0.1	0.473	0.859	0.071	0.041	-0.064	-0.048	0.177	-0.021	-0.071	-0.141
643	0.31	0.41	-0.37	3.4	-2.01	0.36	2	3.15		-0.244	-0.016	0.648	0.284	0.689	0.924	-0.616	-1.229	-0.407	-1.4	0.006	-0.719	0.002	1.995	0.071	0.041	-0.064	-0.048	-0.096	0.945	-1.333	0.5
644	-0.32	0.41	2.41	8.23	-3.1	0.045	2	3.15		-2.49	2.609	-0.867	-1.529	0.977	2.626	-0.249	-1.229	-0.044	0.645	0.516	-4.485	1.51	1.838	1.341	-0.845	-1.292	0.826	2.544	-0.5	-0.72	-1.122
645	-0.32	0.41	3.22	3.4	8.36	0.045	2	1.22		0.007	2.609	-0.867	-1.529	-0.805	2.626	-1.996	-1.229	1.707	0.431	0.344	-1.401	-0.72	1.433	0.071	0.041	-0.064	-0.048	-0.349	-0.984	0.787	0.536
646	4.24	1.49	1.74	3.4	3.35	2.865	2	4.13		0.335	0.448	-0.917	-0.296	-0.867	0.339	1.714	-0.048	-0.33	0.895	0.72	-2.208	-1.563	2.096	0.071	0.041	-0.064	-0.048	0.177	-0.021	-0.071	-0.141
647	0.99	-0.58	0.61	3.4	3.35	0.205	2	4.13		-0.502	-0.282	0.387	-0.892	0.424	1.522	0.806	-0.617	-0.807	-0.305	-0.563	-1.474	0.779	1.197	0.071	0.041	-0.064	-0.048	0.177	-0.021	-0.071	-0.141
648	5.13	-1.56	0.61	3.4	3.35	1.785	2	2.15		0.214	0.286	-1.472	-2.029	0.706	3.855	1.128	-1.781	-0.681	1.459	1.217	-3.156	-0.711	1.197	0.071	0.041	-0.064	-0.048	0.177	-0.021	-0.071	-0.141
649	0.99	0.41	0.61	3.4	3.35	0.7	2	3.15		-0.502	-0.282	0.387	0.284	-1.745	-0.778	0.806	0.529	0.975	-0.305	-0.563	-1.474	0.779	1.197	0.071	0.041	-0.064	-0.048	0.177	-0.021	-0.071	-0.141
650	0.99	-0.58	0.11	3.4	3.35	0.205	2	2.15		-0.502	-0.282	0.387	0.818	0.424	-0.2	0.806	-0.617	-0.807	-0.015	-0.274	-1.091	-0.342	1.566	0.071	0.041	-0.064	-0.048	0.177	-0.021	-0.071	-0.141
651	-0.32	-1.56	1.15	-0.28	3.35	-0.94	2	2.15		0.007	2.609	-0.867	1.4	-0.805	0.366	-0.249	-1.781	-0.044	-0.612	-0.883	-0.1	0.473	0.859	0.748	-1.505	0.431	0.46	0.177	-0.021	-0.071	-0.141
652	0.99	-1.56	0.11	-4.12	-0.58	-0.285	2	2.15		1.645	2.077	2.599	-0.314	0.424	2.11	-2.88	-1.781	-2.588	-0.015	-0.274	-1.091	-0.342	1.566	0.196	0.112	-0.179	-0.135	1.288	0.464	0.359	-4.06
653	1.72	-0.58	0.61	-1.42	-2.01	0.57	2	-0.39		-0.808	1.537	0.105	-0.892	0.144	1.522	0.507	-0.617	-1.297	-0.305	-0.563	-1.474	0.779	1.197	1.315	-0.834	0.763	-1.215	-0.096	0.945	0.735	-1.981
654	2.52	0.41	0.61	3.4	3.35	1.465	2	1.22		-1.243	1.052	-0.211	0.284	-0.172	-0.778	0.205	0.529	0.343	-0.305	-0.563	-1.474	0.779	1.197	0.071	0.041	-0.064	-0.048	0.177	-0.021	-0.071	-0.141
655	1.72	-1.56	-0.37	10.84	7	0.08	2	1.22		-0.808	-0.561	0.105	-0.314	0.144	0.366	0.507	-0.049	0.648	0.265	0.006	-0.719	0.002	0.481	0.365	0.322	0.21	0.225	5.559	-0.499	-0.644	-0.947
656	1.72	-1.56	1.15	10.84	8.36	0.08	2	2.15		-0.808	1.537	-2.364	-0.314	0.144	0.366	0.507	-0.049	0.648	-0.612	0.955	-1.846	0.473	0.859	0.365	0.322	0.21	0.225	2.858	1.016	-1.27	-1.867
657	4.24	0.41	1.74	3.4	3.35	2.325	2	4.13		0.335	-2.225	-0.917	-1.529	1.1	2.626	1.714	-1.229	-0.33	0.895	0.72	-2.208	-1.563	2.096	0.071	0.041	-0.064	-0.048	0.177	-0.021	-0.071	-0.141
658	2.52	0.41	1.15	10.84	8.36	1.465	2	-0.39		-1.243	1.052	-0.211	0.284	-0.172	-0.778	0.205	0.529	0.343	-0.612	-0.883	-0.1	0.473	0.859	0.365	0.322	0.21	0.225	-0.349	-0.984	0.787	0.536
659	3.37	0.41	1.15	8.23	11.66	1.89	2	2.15		0.517	-1.43	1.583	0.284	-0.497	-0.778	-0.133	0.529	0.011	1.173	0.955	-3.592	-1.119	2.328	1.341	-0.845	0.774	-1.211	0.55	0.195	0.151	0.103
660	1.72	0.41	0.11	10.84	3.35	1.065	2	2.15		-0.808	-0.561	0.105	0.284	0.144	-0.778	0.507	0.529	0.648	-1.749	-0.274	-1.091	1.086	1.566	0.365	0.322	0.21	0.225	0.177	-0.021	-0.071	-0.141
661	1.72	-0.58	0.61	3.4	3.35	0.57	2	0.39		1.169	-0.561	0.105	-0.892	0.144	1.522	-1.571	-0.617	0.648	-0.305	-0.563	-1.474	0.779	1.197	0.071	0.041	-0.064	-0.048	0.177	-0.021	-0.071	-0.141
662	0.99	1.49	2.41	3.4	3.35	1.24	2	2.15		-0.502	2.077	0.387	-0.296	-1.745	0.339	0.806	-0.048	-0.807	-1.464	-1.875	-0.834	1.51	1.838	0.071	0.041	-0.064	-0.048	0.177	-0.021	-0.071	-0.141
663	-0.32	-0.58	1.74	7.08	3.35	-0.45	2	4.13		2.503	2.609	-0.867	-0.892	-0.805	1.522	-1.996	-0.617	-0.044	0.895	-1.288	-2.208	0.138	2.096	2.383	-0.474	-0.726	-0.68	0.177	-0.021	-0.071	-0.141
664	3.37	0.41	3.22	3.4	9.88	1.89	2	0.39		-1.922	0.691	-0.536	-1.529	-0.497	0.924	2.334	0.529	0.011	0.431	0.344	-1.401	-0.72	1.433	0.071	0.041	-0.064	-0.048	1.337	0.475	0.368	-3.993
665	3.37	0.41	1.15	3.4	9.88	1.89	2	3.15		0.517	0.691	-0.536	0.284	-0.497	-0.778	-0.133	0.529	0.011	1.173	0.955	-1.846	-1.119	0.859	0.071	0.041	-0.064	-0.048	-0.748	0.475	0.368	0.25
666	0.99	-0.58	1.74	3.4	3.35	0.205	2	2.15		-0.502	2.077	0.387	-0.892	-1.745	1.522	0.806	-0.617	-0.807	-0.972	0.72	-2.208	0.138	2.096	0.071	0.041	-0.064	-0.048	0.177	-0.021	-0.071	-0.141
667	2.52	1.49	0.61	3.4	3.35	2.005	2	1.22		-1.243	1.052	-0.211	-0.296	-0.172	0.339	0.205	-0.048	0.343	-0.305	1.217	-1.474	-0.711	1.197	0.071	0.041	-0.064	-0.048	0.177	-0.021	-0.071	-0.141
668	-0.93	-0.58	1.15	3.4	3.35	-0.755	2	2.15		0.244	2.589	-0.507	-0.892	-2.195	-0.2	1.846	1.083	-1.453	-0.612	-0.883	-0.1	0.473	0.859	0.071	0.041	-0.064	-0.048	0.177	-0.021	-0.071	-0.141
669	1.72	0.41	1.15	3.4	3.35	1.065	2	-0.39		-0.808	-0.561	0.105	0.284	0.144	-0.778	0.507	0.529	0.648	-0.612	-0.883	-0.1	0.473	0.859	0.071	0.041	-0.064	-0.048	0.177	-0.021	-0.071	-0.141
670	-0.93	-0.58	1.15	3.4	3.35	-0.755	2	8.55		-2.122	-1.661	1.241	-0.892	1.297	1.522	0.094	-0.617	0.299	1.173	0.955	-3.592	-1.119	2.328	0.071	0.041	-0.064	-0.048	0.177	-0.021	-0.071	-0.141
671	0.31	0.41	0.11	3.4	3.35	0.36	2	4.13		-0.244	2.482	-1.297	2.096	0.689	-0.778	-0.616	-1.229	-0.407	-0.015	1.487	-2.676	-0.342	1.566	7.488	0.041	-7.592	-0.048	0.177	-0.021	-0.071	-0.141
672	3.37	1.49	3.22	9.39	11.66	2.43	2	4.13		-1.922	-1.43	-0.536	-0.296	-0.497	-1.462	2.334	1.806	2.507	0.431	0.344	-3.472	1.081	1.433	0.753	0.665	-2.3	0.464	0.55	0.195	0.151	0.103
673	2.52	2.62	2.41	10.84	11.66	2.57	2	5.99		0.79	-0.912	-0.211	0.949	-0.172	-0.268	0.205	-0.657	0.343	-1.464	-1.875	-0.834	1.51	1.838	0.365	0.322	0.21	0.225	0.55	0.195	0.151	0.103
674	0.31	-0.58	0.61	-2.51	3.35	-0.135	2	-1.84		-0.244	-0.016	0.648	0.818	0.689	-0.2	-0.616	-0.617	-0.407	-0.305	-0.563	-1.474	0.779	1.197	-0.345	-0.426	1.31	-0.679	0.177	-0.021	-0.071	-0.141
675	3.37	0.41	0.61	3.4	3.35	1.89	2	2.15		0.517	0.691	-0.536	0.284	-0.497	-0.778	-0.133	0.529	0.011	-0.305	1.217	-1.474	-0.711	1.197	0.071	0.041	-0.064	-0.048	0.177	-0.021	-0.071	-0.141
676	2.52	0.41	0.61	-0.28	3.35	1.465	2	2.15		-1.243	1.052	-0.211	0.284	-0.172	-0.778	0.205	0.529	0.343	-0.305	1.217	-3.156	0.779	1.197	-1.325	0.66	0.431	0.46	0.177	-0.021	-0.071	-0.141
677	0.99	-0.58	0.11	8.23	8.36	0.205	2	3.15		-0.502	-0.282	0.387	0.818	-1.745	-0.2	0.806	-0.617	0.975	-0.015	-0.274	-1.091	1.086	0.132	1.341	1.184	-1.292	-1.211	2.858	1.016	-1.27	-1.867
678	3.37	0.41	0.61	9.39	9.88	1.89	2	-0.39		0.517	-1.43	1.583	0.284	-0.497	-0.778	-0.133	0.529	0.011	-0.305	-0.563	0.208	0.779	-0.223	0.753	-1.504	0.435	0.464	-0.748	0.475	0.368	0.25
679	2.52	-1.56	0.61	3.4	3.35	0.48	2	1.22		0.79	-0.912	-0.211	-0.314	-0.172	0.366	2.606	-0.049	-1.92	-0.305	-0.563	0.208	-0.711	1.197	0.071	0.041	-0.064	-0.048	0.177	-0.021	-0.071	-0.141
680	6.23	0.41	3.22	3.4	7	3.32	2	3.15		0.123	0.165	0.388	0.284	0.408	-0.778	0.655	0.529	-1.254	-2.271	0.344	-1.401	1.081	1.433	0.071	0.041	-0.064	-0.048	-0.17	-0.499	-0.644	1.056
681	0.99	0.41	0.11	3.4	3.35	0.7	2	-1.13		-0.502	-2.641	0.387	0.284	0.424	-0.778	0.806	0.529	0.975	-0.015	-0.274	-1.091	-0.342	1.566	0.071	0.041	-0.064	-0.048	0.177	-0.021	-0.071	-0.141
682	0.99	-1.56	0.11	-0.28	-0.58	-0.285	2	2.15		-0.502	-0.282	0.387	-0.314	0.424	0.366	0.806	-0.049	-0.807	-1.749	-0.274	-1.091	1.086	1.566	-1.325	0.66	0.431	0.46	1.288	0.464	-2.765	0.242
683	1.72	0.41	1.74	3.4	-0.58	1.065	2	0.39		-0.808	-0.561	0.105	0.284	0.144	-0.778	0.507	0.529	0.648	-0.972	0.72	-2.208	0.138	2.096	0.071	0.041	-0.064	-0.048	-0.696	0.464	0.359	0.242
684	1.72	1.49	1.15	3.4	3.35	1.605	2	-0.39		-0.808	-0.561	0.105	-0.296	0.144	0.339	0.507	-0.048	0.648	-0.612	0.955	-1.846	0.473	0.859	0.071	0.041	-0.064	-0.048	0.177	-0.021	-0.071	-0.141
685	1.72	-0.58	0.61	3.4	3.35	0.57	2	4.13		-0.808	-0.561	0.105	-0.892	0.144	-0.2	0.507	1.083	0.648	-0.305	-0.563	-1.474	0.779	1.197	0.071	0.041	-0.064	-0.048	0.177	-0.021	-0.071	-0.141
686	0.99	-0.58	0.11	3.4	3.35	0.205	2	2.15		1.645	-0.282	0.387	0.818	-1.745	-0.2	0.806	-0.617	-0.807	-0.015	-2.036	-1.091	1.086	1.566	0.071	0.041	-0.064	-0.048	0.177	-0.021	-0.071	-0.141
687	1.72	0.41	0.11	3.4	3.35	1.065	2	0.39		-0.808	-0.561	0.105	0.284	0.144	-0.778	0.507	0.529	0.648	-0.015	-0.274	-1.091	-0.342	1.566	0.071	0.041	-0.064	-0.048	0.177	-0.021	-0.071	-0.141
688	2.52	0.41	0.61	3.4	3.35	1.465	2	3.15		-1.243	-0.912	2.207	0.284	-0.172	-0.778	0.205	0.529	0.343	-0.305	-0.563	-1.474	0.779	1.197	0.071	0.041	-0.064	-0.048	0.177	-0.021	-0.071	-0.141
689	0.99	0.41	-0.37	-0.28	-0.58	0.7	2	0.39		-0.502	-0.282	0.387	0.284	0.424	0.924	0.806	-1.229	-0.807	-1.4	0.006	-0.719	0.002	1.995	0.748	0.66	-2.308	0.46	1.288	0.464	0.359	-4.06
690	0.99	0.41	0.11	-0.28	-0.58	0.7	2	2.15		-0.502	-0.282	0.387	0.284	0.424	-0.778	0.806	0.529	-0.807	-1.749	1.487	-1.091	-0.342	1.566	-1.325	0.66	0.431	0.46	-0.696	0.464	0.359	0.242
691	0.99	1.49	-1.34	-4.12	-4.18	1.24	2	-1.84		-0.502	-0.282	0.387	-0.296	0.424	0.339	0.806	-0.048	-0.807	-0.662	-1.004	-0.022	0.704	1.268	0.196	0.112	-0.179	-0.135	0.832	-0.052	-0.267	-0.585
692	1.72	1.49	1.15	3.4	3.35	1.605	2	2.15		-0.808	-0.561	0.105	-0.296	0.144	0.339	0.507	-0.048	0.648	-0.612	-0.883	-0.1	0.473	0.859	0.071	0.041	-0.064	-0.048	0.177	-0.021	-0.071	-0.141
693	-2.05	-1.56	0.61	-4.12	-4.18	-1.805	3	1.22		-3.173	2.727	-1.618	-0.314	0.191	0.366	0.744	-0.049	0.973	-2.068	1.217	1.89	-0.711	-0.223	0.196	0.112	-0.179	-0.135	0.832	-0.052	-0.267	-0.585
694	1.72	-0.58	1.15	3.4	3.35	0.57	2	1.22		-0.808	-0.561	0.105	-0.892	0.144	-0.2	0.507	1.083	0.648	1.173	0.955	-1.846	-1.119	0.859	0.071	0.041	-0.064	-0.048	0.177	-0.021	-0.071	-0.141
695	0.99	0.41	-0.37	3.4	-2.01	0.7	2	5.99		-0.502	-0.282	0.387	0.284	0.424	0.924	0.806	-1.229	-0.807	-1.4	0.006	-0.719	0.002	1.995	0.071	0.041	-0.064	-0.048	2.232	-1.015	-1.333	0.5
696	0.99	1.49	1.15	3.4	3.35	1.24	2	-2.5		-0.502	-0.282	0.387	-0.296	0.424	0.339	0.806	-0.048	-0.807	-0.612	-0.883	-0.1	0.473	0.859	0.071	0.041	-0.064	-0.048	0.177	-0.021	-0.071	-0.141
697	0.99	0.41	0.61	3.4	3.35	0.7	2	2.15		-0.502	-0.282	0.387	0.284	0.424	0.924	0.806	-1.229	-0.807	-0.305	-0.563	-1.474	0.779	1.197	0.071	0.041	-0.064	-0.048	0.177	-0.021	-0.071	-0.141
698	1.72	1.49	1.15	3.4	3.35	1.605	2	4.13		-0.808	-0.561	0.105	-0.296	0.144	0.339	0.507	-0.048	0.648	-0.612	-0.883	-0.1	0.473	0.859	0.071	0.041	-0.064	-0.048	0.177	-0.021	-0.071	-0.141
699	1.72	0.41	1.15	3.4	3.35	1.065	2	1.22		-0.808	-0.561	0.105	-1.529	0.144	0.924	0.507	0.529	0.648	-0.612	-0.883	-0.1	0.473	0.859	0.071	0.041	-0.064	-0.048	0.177	-0.021	-0.071	-0.141
700	1.72	0.41	0.61	3.4	3.35	1.065	2	3.15		-0.808	-0.561	0.105	0.284	0.144	-0.778	0.507	0.529	0.648	-0.305	-0.563	0.208	-0.711	1.197	0.071	0.041	-0.064	-0.048	0.177	-0.021	-0.071	-0.141
701	5.13	0.41	0.61	-0.28	3.35	2.77	2	4.13		-4.672	-3.493	0.672	0.284	0.706	-0.778	1.128	0.529	1.342	-0.305	-0.563	-1.474	-0.711	2.616	-1.325	0.66	0.431	0.46	0.177	-0.021	-0.071	-0.141
702	0.99	-0.58	0.11	-2.51	-2.01	0.205	2	2.15		-0.502	-0.282	0.387	0.818	0.424	-0.2	0.806	-0.617	-0.807	-1.749	-2.036	0.494	1.086	1.566	2.167	-0.426	-0.731	-0.679	2.232	-1.015	-1.333	0.5
703	1.72	0.41	0.61	3.4	9.88	1.065	2	0.39		-0.808	-0.561	0.105	0.284	0.144	-0.778	0.507	0.529	0.648	-0.305	-0.563	-1.474	0.779	1.197	0.071	0.041	-0.064	-0.048	-0.748	0.475	0.368	0.25
704	0.99	-0.58	1.74	8.23	3.35	0.205	2	-0.39		-0.502	-0.282	0.387	-0.892	0.424	-0.2	0.806	1.083	-0.807	-0.972	0.72	-2.208	0.138	2.096	1.341	-0.845	0.774	-1.211	0.177	-0.021	-0.071	-0.141
705	0.99	0.41	0.61	3.4	3.35	0.7	2	-0.39		-0.502	-0.282	0.387	0.284	0.424	-0.778	-1.037	0.529	0.975	-0.305	-0.563	-1.474	0.779	1.197	0.071	0.041	-0.064	-0.048	0.177	-0.021	-0.071	-0.141
706	-0.32	-1.56	0.11	3.4	3.35	-0.94	2	-0.39		0.007	0.236	-0.867	-0.314	0.977	0.366	-0.249	-0.049	-0.044	-0.015	-0.274	-1.091	-0.342	1.566	0.071	0.041	-0.064	-0.048	0.177	-0.021	-0.071	-0.141
707	1.72	1.49	0.61	3.4	7	1.605	2	-0.39		-0.808	-0.561	0.105	-0.296	0.144	0.339	0.507	-0.048	0.648	-0.305	-2.343	0.208	0.779	1.197	0.071	0.041	-0.064	-0.048	-0.17	-0.499	1.551	-0.947
708	0.99	0.41	0.61	8.23	11.66	0.7	2	0.39		1.645	-2.641	0.387	0.284	0.424	-0.778	-1.037	0.529	0.975	-0.305	-0.563	-1.474	0.779	1.197	1.341	-0.845	-1.292	0.826	0.55	0.195	0.151	0.103
709	0.99	0.41	0.61	3.4	7	0.7	2	-0.39		-0.502	-0.282	0.387	0.284	0.424	-0.778	0.806	0.529	-0.807	-0.305	-0.563	-1.474	0.779	1.197	0.071	0.041	-0.064	-0.048	-0.17	-0.499	1.551	-0.947
710	5.13	5.39	1.74	-1.42	9.88	5.26	2	-0.39		0.214	0.286	-1.472	0.241	0.706	0.435	1.128	0.303	-0.681	-0.972	-1.288	-0.437	1.839	0.52	1.315	1.164	-1.299	-1.215	-0.748	0.475	0.368	0.25
711	1.72	-0.58	1.74	3.4	3.35	0.57	2	1.22		1.169	1.537	0.105	0.818	0.144	-0.2	-1.571	-0.617	-1.297	0.895	0.72	-2.208	-1.563	2.096	0.071	0.041	-0.064	-0.048	0.177	-0.021	-0.071	-0.141
712	0.31	-1.56	0.61	-0.28	3.35	-0.625	2	1.22		-0.244	2.482	0.648	-0.314	-1.225	0.366	-0.616	-0.049	-0.407	-0.305	1.217	-3.156	0.779	1.197	-1.325	0.66	0.431	0.46	0.177	-0.021	-0.071	-0.141
713	4.24	3.87	3.22	3.4	3.35	4.055	2	3.15		-2.979	0.448	1.047	0.513	1.1	0.917	-0.466	-1.481	-0.33	0.431	0.344	-3.472	1.081	1.433	0.071	0.041	-0.064	-0.048	0.177	-0.021	-0.071	-0.141
714	1.72	-0.58	-0.37	-0.28	-0.58	0.57	2	0.39		-0.808	-0.561	0.105	0.818	0.144	-0.2	0.507	-0.617	0.648	-1.4	0.006	-0.719	0.002	1.995	0.748	0.66	0.431	-2.162	-0.696	0.464	0.359	0.242
715	1.72	0.41	-0.37	3.4	3.35	1.065	2	7.1		-0.808	-0.561	0.105	0.284	0.144	-0.778	0.507	0.529	0.648	0.265	0.006	-2.211	0.002	1.995	0.071	0.041	-0.064	-0.048	0.177	-0.021	-0.071	-0.141
716	1.72	-1.56	0.61	-1.42	3.35	0.08	2	2.15		1.169	-0.561	0.105	-2.029	-2.302	2.11	0.507	-0.049	0.648	-0.305	-2.343	0.208	0.779	1.197	1.315	1.164	-1.299	-1.215	0.177	-0.021	-0.071	-0.141
717	0.99	-0.58	0.11	-4.12	3.35	0.205	2	3.15		-0.502	-0.282	0.387	-0.892	0.424	1.522	0.806	-0.617	-0.807	-0.015	-0.274	-1.091	-0.342	1.566	0.196	0.112	-0.179	-0.135	0.177	-0.021	-0.071	-0.141
718	2.52	0.41	0.11	-4.12	3.35	1.465	2	-0.39		-1.243	1.052	-0.211	0.284	2.273	0.924	0.205	-1.229	-1.92	-0.015	-0.274	-1.091	-0.342	1.566	0.196	0.112	-0.179	-0.135	-5.372	-0.021	-0.071	6.405
719	2.52	-0.58	1.74	-1.42	9.88	0.97	2	3.15		-1.243	-0.912	-0.211	-0.892	2.273	1.522	0.205	-0.617	0.343	-0.972	-1.288	1.333	-1.563	2.096	-0.728	-0.834	0.763	0.814	-0.748	0.475	0.368	0.25
720	-0.93	0.41	-0.37	-0.28	3.35	-0.26	2	1.22		0.244	0.464	-0.507	0.284	-0.449	-0.778	0.094	0.529	0.299	0.265	-1.724	-0.719	0.002	1.995	-1.325	0.66	0.431	0.46	0.177	-0.021	-0.071	-0.141
721	5.13	1.49	0.61	3.4	11.66	3.31	2	1.22		0.214	0.286	-1.472	-0.296	0.706	0.339	1.128	-0.048	-0.681	1.459	1.217	-3.156	-2.2	2.616	0.071	0.041	-0.064	-0.048	0.55	0.195	0.151	0.103
722	2.52	-0.58	0.61	-7.96	11.66	0.97	2	2.15		0.79	1.052	-0.211	-2.602	-2.617	3.245	2.606	-0.617	-1.92	-0.305	1.217	-1.474	-0.711	1.197	-0.42	-0.476	1.363	-0.683	0.55	0.195	0.151	0.103
723	2.52	0.41	0.61	7.08	11.66	1.465	2	3.15		0.79	1.052	-0.211	-1.529	-2.617	2.626	2.606	-1.229	-1.92	-0.305	1.217	-1.474	-0.711	1.197	2.383	-0.474	1.376	-2.829	0.55	0.195	0.151	0.103
724	-0.93	-0.58	-0.37	-0.28	3.35	-0.755	2	1.22		0.244	2.589	-0.507	-2.602	1.297	3.245	-1.658	-0.617	-1.453	-1.4	1.735	-2.211	-1.419	3.509	0.748	0.66	-2.308	0.46	0.177	-0.021	-0.071	-0.141
725	0.31	2.62	1.74	3.4	3.35	1.465	2	-0.39		-2.636	-0.016	0.648	0.949	-1.225	-0.268	1.139	-0.657	1.338	0.895	-1.288	-0.437	0.138	0.52	0.071	0.041	-0.064	-0.048	0.177	-0.021	-0.071	-0.141
726	3.37	1.49	1.15	3.4	11.66	2.43	2	-0.39		0.517	0.691	-0.536	-0.296	-0.497	0.339	-0.133	-0.048	0.011	1.173	-0.883	-1.846	-1.119	2.328	0.071	0.041	-0.064	-0.048	0.55	0.195	0.151	0.103
727	1.72	0.41	0.11	7.08	8.36	1.065	2	1.22		-0.808	-0.561	0.105	-1.529	0.144	0.924	0.507	0.529	0.648	-0.015	-0.274	-2.676	1.086	1.566	-0.418	-0.474	-0.726	1.468	2.858	1.016	-1.27	-1.867
728	1.72	1.49	1.15	3.4	3.35	1.605	2	4.13		-0.808	-0.561	0.105	-0.296	0.144	0.339	0.507	-0.048	0.648	-0.612	-0.883	-0.1	0.473	0.859	0.071	0.041	-0.064	-0.048	0.177	-0.021	-0.071	-0.141
729	2.52	1.49	3.22	9.39	9.88	2.005	2	1.22		-1.243	1.052	-0.211	-0.296	-0.172	0.339	0.205	-0.048	0.343	0.431	0.344	-1.401	-0.72	1.433	-1.327	0.665	0.435	0.464	1.337	-2.106	0.368	0.25
730	1.72	0.41	-0.37	3.4	3.35	1.065	2	1.22		-0.808	-0.561	0.105	0.284	0.144	-0.778	0.507	0.529	0.648	-1.4	0.006	-0.719	0.002	1.995	0.071	0.041	-0.064	-0.048	0.177	-0.021	-0.071	-0.141
731	2.52	-0.58	4.32	-2.51	9.88	0.97	2	3.15		0.79	1.052	-0.211	0.818	-0.172	-0.2	0.205	-0.617	-1.92	0.249	0.199	-2.535	0.638	0.884	-0.345	-0.426	-0.731	1.396	1.337	0.475	0.368	-3.993
732	1.72	0.41	0.61	3.4	3.35	1.065	2	4.13		-0.808	-0.561	0.105	0.284	0.144	-0.778	0.507	0.529	0.648	-0.305	-0.563	0.208	-0.711	1.197	0.071	0.041	-0.064	-0.048	0.177	-0.021	-0.071	-0.141
733	1.72	0.41	0.61	3.4	3.35	1.065	2	2.15		-0.808	-0.561	0.105	0.284	0.144	0.924	0.507	-1.229	0.648	-0.305	-0.563	0.208	-0.711	1.197	0.071	0.041	-0.064	-0.048	0.177	-0.021	-0.071	-0.141
734	0.99	-0.58	-0.37	3.4	3.35	0.205	2	1.22		-0.502	-0.282	0.387	0.818	0.424	-0.2	0.806	-0.617	-0.807	-1.4	0.006	-0.719	0.002	1.995	0.071	0.041	-0.064	-0.048	0.177	-0.021	-0.071	-0.141
735	1.72	0.41	1.15	3.4	3.35	1.065	2	4.13		-0.808	-0.561	0.105	0.284	0.144	-0.778	0.507	0.529	0.648	-0.612	-0.883	-1.846	0.473	2.328	0.071	0.041	-0.064	-0.048	0.177	-0.021	-0.071	-0.141
736	1.72	-0.58	0.11	8.23	3.35	0.57	2	1.22		1.169	1.537	0.105	0.818	0.144	-0.2	-1.571	-0.617	-1.297	-1.749	1.487	-1.091	-0.342	1.566	1.341	1.184	-1.292	-1.211	-5.372	-0.021	8.679	-0.141
737	0.99	0.41	0.61	3.4	7	0.7	2	2.15		-0.502	-0.282	0.387	-1.529	0.424	0.924	0.806	0.529	-0.807	-0.305	-0.563	-1.474	-0.711	2.616	-7.347	-7.761	7.465	7.68	5.559	-0.499	-0.644	-0.947
738	1.72	0.41	1.15	3.4	3.35	1.065	2	-0.39		-0.808	-0.561	0.105	0.284	0.144	-0.778	0.507	0.529	0.648	-0.612	-0.883	-0.1	0.473	0.859	0.071	0.041	-0.064	-0.048	0.177	-0.021	-0.071	-0.141
739	5.13	0.41	1.74	3.4	7	2.77	2	2.15		0.214	0.286	0.672	0.284	-1.398	-0.778	1.128	0.529	-0.681	0.895	-1.288	-0.437	0.138	0.52	0.071	0.041	-0.064	-0.048	5.559	-0.499	-0.644	-0.947
740	4.24	0.41	1.74	9.39	7	2.325	2	3.15		0.335	0.448	-0.917	0.284	-0.867	-0.778	1.714	0.529	-0.33	0.895	0.72	-2.208	0.138	0.52	0.753	0.665	0.435	-2.155	5.559	-0.499	-0.644	-0.947
741	3.37	0.41	0.11	-1.42	3.35	1.89	2	4.13		0.517	-1.43	-0.536	0.284	1.655	-0.778	-0.133	0.529	0.011	1.718	-0.274	-2.676	-0.342	1.566	1.315	1.164	-1.299	-1.215	0.177	-0.021	-0.071	-0.141
742	1.72	2.62	1.15	3.4	3.35	2.17	2	4.13		-0.808	-0.561	0.105	-0.924	0.144	1.58	0.507	-0.657	0.648	-0.612	-2.722	1.646	0.473	0.859	0.071	0.041	-0.064	-0.048	0.177	-0.021	-0.071	-0.141
743	1.72	0.41	1.15	-4.12	3.35	1.065	2	2.15		-0.808	-0.561	0.105	0.284	0.144	-0.778	0.507	0.529	0.648	-0.612	-0.883	-0.1	0.473	0.859	0.196	0.112	-0.179	-0.135	0.177	-0.021	-0.071	-0.141
744	4.24	1.49	1.74	3.4	8.36	2.865	2	2.15		0.335	0.448	1.047	1.551	-0.867	0.339	-0.466	-1.903	-0.33	-0.972	0.72	-2.208	1.839	0.52	0.071	0.041	-0.064	-0.048	-0.349	-0.984	0.787	0.536
745	3.37	0.41	0.61	3.4	3.35	1.89	2	-0.39		-1.922	0.691	-0.536	0.284	1.655	-0.778	2.334	0.529	-2.485	-0.305	1.217	-3.156	0.779	1.197	0.071	0.041	-0.064	-0.048	0.177	-0.021	-0.071	-0.141
746	3.37	0.41	3.22	3.4	7	1.89	2	2.15		-1.922	0.691	1.583	0.284	1.655	0.924	-0.133	-1.229	-2.485	-2.271	0.344	-1.401	1.081	1.433	0.071	0.041	-0.064	-0.048	-0.17	-0.499	-0.644	1.056
747	2.52	-0.58	0.11	7.08	8.36	0.97	2	0.39		-1.243	1.052	-0.211	0.818	-0.172	-0.2	2.606	-0.617	-1.92	-1.749	1.487	2.079	-1.77	0.132	2.383	-0.474	-0.726	-0.68	-0.349	-0.984	0.787	0.536
748	0.99	-0.58	0.11	3.4	3.35	0.205	2	2.15		-0.502	-0.282	0.387	-0.892	0.424	1.522	0.806	-0.617	-0.807	-0.015	-0.274	-1.091	-0.342	1.566	0.071	0.041	-0.064	-0.048	0.177	-0.021	-0.071	-0.141
749	0.99	0.41	0.61	3.4	3.35	0.7	2	2.15		-0.502	-0.282	0.387	0.284	0.424	-0.778	-1.037	0.529	0.975	-0.305	-0.563	-1.474	0.779	1.197	0.071	0.041	-0.064	-0.048	0.177	-0.021	-0.071	-0.141
750	0.31	-0.58	1.15	3.4	9.88	-0.135	2	2.15		2.147	2.482	-3.243	-0.892	-1.225	1.522	1.139	-0.617	-0.407	-0.612	-2.722	-0.1	0.473	2.328	0.071	0.041	-0.064	-0.048	-0.748	0.475	0.368	0.25
751	-2.05	-2.58	-0.85	3.4	-2.01	-2.315	2	2.15		-1.249	0.934	0.134	2.016	-1.561	-0.872	2.536	-1.215	-0.885	0.538	-1.377	-0.366	0.343	0.849	0.071	0.041	-0.064	-0.048	-0.096	0.945	-1.333	0.5
752	0.99	-0.58	0.61	3.4	-2.01	0.205	2	0.39		-0.502	-0.282	-1.826	0.818	0.424	-0.2	0.806	-0.617	0.975	-0.305	-0.563	0.208	-0.711	1.197	0.071	0.041	-0.064	-0.048	-0.096	0.945	0.735	-1.981
753	-0.32	-0.58	1.15	3.4	3.35	-0.45	2	4.13		0.007	-2.138	-0.867	0.818	-0.805	-0.2	1.498	-0.617	1.707	-0.612	-0.883	-0.1	0.473	0.859	0.071	0.041	-0.064	-0.048	0.177	-0.021	-0.071	-0.141
754	0.31	-1.56	0.61	3.4	3.35	-0.625	2	5.99		-0.244	-2.513	0.648	-0.314	0.689	2.11	-0.616	-1.781	1.338	-0.305	-0.563	-1.474	-0.711	2.616	0.071	0.041	-0.064	-0.048	0.177	-0.021	-0.071	-0.141
755	1.72	-0.58	0.61	3.4	3.35	0.57	2	2.15		-0.808	-0.561	0.105	0.818	0.144	-0.2	0.507	-0.617	0.648	-0.305	-0.563	-1.474	0.779	1.197	0.071	0.041	-0.064	-0.048	0.177	-0.021	-0.071	-0.141
756	-0.32	-1.56	1.15	3.4	-3.1	-0.94	2	0.39		0.007	0.236	-0.867	-0.314	0.977	0.366	-0.249	-0.049	-0.044	1.173	0.955	-3.592	-1.119	2.328	0.071	0.041	-0.064	-0.048	2.544	-0.5	-0.72	-1.122
757	0.31	1.49	1.15	-0.28	-0.58	0.9	2	-0.39		-0.244	-0.016	-1.297	-0.296	0.689	0.339	-0.616	-0.048	1.338	-0.612	-0.883	-0.1	0.473	0.859	0.748	0.66	-2.308	0.46	1.288	0.464	-2.765	0.242
758	0.99	1.49	0.61	3.4	3.35	1.24	2	1.22		-0.502	-0.282	-1.826	-0.296	0.424	0.339	0.806	-0.048	0.975	-0.305	-0.563	-1.474	0.779	1.197	0.071	0.041	-0.064	-0.048	0.177	-0.021	-0.071	-0.141
759	1.72	0.41	0.61	3.4	3.35	1.065	2	5.06		-0.808	-0.561	0.105	0.284	0.144	-0.778	0.507	0.529	0.648	-0.305	-0.563	-1.474	0.779	1.197	0.071	0.041	-0.064	-0.048	0.177	-0.021	-0.071	-0.141
760	1.72	0.41	1.15	3.4	7	1.065	2	1.22		-0.808	-0.561	0.105	0.284	0.144	-0.778	0.507	0.529	0.648	-0.612	-0.883	-1.846	0.473	2.328	0.071	0.041	-0.064	-0.048	-0.17	-0.499	1.551	-0.947
761	0.99	-1.56	0.11	-1.42	-2.01	-0.285	2	1.22		-0.502	-2.641	0.387	-0.314	0.424	0.366	0.806	-0.049	0.975	-1.749	-0.274	0.494	-0.342	1.566	-0.728	1.164	-1.299	0.814	-0.096	0.945	-1.333	0.5
762	0.99	-1.56	0.11	-1.42	-2.01	-0.285	2	5.06		-0.502	-2.641	0.387	-0.314	0.424	0.366	0.806	-0.049	0.975	-1.749	-0.274	0.494	-0.342	1.566	-0.728	1.164	-1.299	0.814	-0.096	0.945	-1.333	0.5
763	0.31	-0.58	2.41	3.4	3.35	-0.135	5	-1.13		2.147	-2.513	-1.297	-0.892	0.689	1.522	-0.616	-0.617	1.338	0.645	0.516	-0.834	-2.01	1.838	0.071	0.041	-0.064	-0.048	0.177	-0.021	-0.071	-0.141
764	2.52	-3.77	2.41	-1.42	-0.58	-0.625	2	1.22		-1.243	1.052	-0.211	-0.867	2.273	1.993	0.205	-0.693	-1.92	0.645	-1.875	-0.834	-0.25	1.838	-0.728	-0.834	0.763	0.814	1.288	0.464	-2.765	0.242
765	0.31	-1.56	0.11	-0.28	3.35	-0.625	2	2.15		-0.244	-0.016	0.648	-0.314	0.689	0.366	-0.616	-0.049	-0.407	-0.015	-0.274	-1.091	-0.342	1.566	0.748	-1.505	0.431	0.46	0.177	-0.021	-0.071	-0.141
766	5.13	-0.58	1.15	-2.51	3.35	2.275	2	0.39		0.214	0.286	0.672	-0.892	0.706	1.522	1.128	-0.617	-2.703	1.173	0.955	-3.592	-1.119	2.328	-0.345	-0.426	-0.731	1.396	0.177	-0.021	-0.071	-0.141
767	1.72	-0.58	0.61	3.4	-4.18	0.57	2	2.15		-0.808	-0.561	0.105	0.818	0.144	-0.2	0.507	-0.617	0.648	-0.305	-0.563	-1.474	0.779	1.197	0.071	0.041	-0.064	-0.048	0.832	-0.052	-0.267	-0.585
768	1.72	0.41	1.15	3.4	3.35	1.065	2	4.13		-0.808	-0.561	0.105	0.284	0.144	-0.778	0.507	0.529	0.648	1.173	0.955	-1.846	-1.119	0.859	0.071	0.041	-0.064	-0.048	0.177	-0.021	-0.071	-0.141
769	3.37	3.87	2.41	3.4	3.35	3.62	2	0.39		-1.922	-1.43	-0.536	-1.898	1.655	0.917	2.334	0.645	0.011	0.645	0.516	-0.834	-2.01	1.838	0.071	0.041	-0.064	-0.048	0.177	-0.021	-0.071	-0.141
770	0.99	0.41	0.11	3.4	-0.58	0.7	2	0.39		-0.502	-0.282	0.387	0.284	0.424	-0.778	0.806	0.529	-0.807	-0.015	-0.274	-1.091	-0.342	1.566	0.071	0.041	-0.064	-0.048	1.288	0.464	-2.765	0.242
771	2.52	1.49	1.74	-0.28	3.35	2.005	2	2.15		0.79	-0.912	-0.211	-0.296	2.273	0.339	0.205	-0.048	-1.92	0.895	0.72	-2.208	-1.563	2.096	-1.325	0.66	0.431	0.46	0.177	-0.021	-0.071	-0.141
772	5.13	0.41	1.15	10.84	11.66	2.77	2	3.15		0.214	0.286	0.672	0.284	-1.398	-0.778	1.128	0.529	-0.681	-0.612	-0.883	-0.1	0.473	0.859	0.365	0.322	0.21	0.225	0.55	0.195	0.151	0.103
773	1.72	0.41	1.15	3.4	3.35	1.065	2	0.39		-0.808	-0.561	0.105	0.284	0.144	-0.778	0.507	0.529	0.648	-0.612	-0.883	-0.1	0.473	0.859	0.071	0.041	-0.064	-0.048	0.177	-0.021	-0.071	-0.141
774	1.72	-1.56	0.61	-4.12	3.35	0.08	2	2.15		-0.808	1.537	0.105	-0.314	0.144	0.366	0.507	-0.049	-1.297	-0.305	1.217	-1.474	-0.711	1.197	0.196	0.112	-0.179	-0.135	0.177	-0.021	-0.071	-0.141
775	1.72	-0.58	0.11	-9.41	-3.1	0.57	2	4.13		-0.808	-0.561	0.105	0.818	0.144	1.522	0.507	-2.316	0.648	-0.015	1.487	-2.676	-0.342	1.566	-0.204	-0.231	-0.354	-0.331	0.364	1.584	-0.72	-1.122
776	3.37	-1.56	1.15	-1.42	3.35	0.905	2	1.22		0.517	-1.43	1.583	-0.314	1.655	0.366	-0.133	-0.049	-2.485	-0.612	-0.883	-1.846	0.473	2.328	1.315	-0.834	-1.299	0.814	0.177	-0.021	-0.071	-0.141
777	5.13	0.41	1.15	8.23	-0.58	2.77	2	2.15		0.214	0.286	-1.472	-1.529	0.706	2.626	1.128	-1.229	-0.681	1.173	0.955	-3.592	-1.119	2.328	1.341	1.184	-1.292	-1.211	-0.696	0.464	0.359	0.242
778	1.72	-1.56	0.11	-1.42	-0.58	0.08	2	8.55		1.169	-2.66	0.105	-2.029	2.59	2.11	0.507	-0.049	-1.297	-0.015	-0.274	-1.091	-0.342	1.566	3.358	-0.834	-1.299	-1.215	-0.696	0.464	0.359	0.242
779	0.99	0.41	1.74	-7.96	3.35	0.7	2	7.1		-0.502	-0.282	0.387	0.284	0.424	0.924	0.806	-1.229	-0.807	0.895	0.72	-2.208	0.138	0.52	-0.42	-0.476	-0.728	1.456	0.177	-0.021	-0.071	-0.141
780	6.23	3.87	1.74	3.4	3.35	5.05	2	5.06		0.123	0.165	0.388	0.513	0.408	0.917	0.655	-1.481	-1.254	0.895	0.72	-2.208	-1.563	2.096	0.071	0.041	-0.064	-0.048	0.177	-0.021	-0.071	-0.141
781	1.72	0.41	0.11	3.4	3.35	1.065	2	1.22		-0.808	-0.561	0.105	0.284	0.144	-0.778	0.507	0.529	0.648	-0.015	-0.274	-1.091	-0.342	1.566	0.071	0.041	-0.064	-0.048	0.177	-0.021	-0.071	-0.141
782	2.52	-0.58	0.61	3.4	3.35	0.97	2	2.15		0.79	1.052	-0.211	-0.892	-0.172	1.522	0.205	-0.617	-1.92	-0.305	-0.563	-1.474	0.779	1.197	0.071	0.041	-0.064	-0.048	0.177	-0.021	-0.071	-0.141
783	0.99	0.41	0.61	-5.73	-2.01	0.7	2	-0.39		-0.502	-0.282	0.387	0.284	0.424	0.924	0.806	-1.229	-0.807	-0.305	-0.563	-1.474	0.779	1.197	0.753	0.653	-2.12	0.405	2.232	0.945	-1.333	-1.981
784	1.72	1.49	0.11	3.4	3.35	1.605	2	4.13		-0.808	-0.561	0.105	-0.296	0.144	0.339	0.507	-0.048	0.648	-0.015	-0.274	-1.091	-0.342	1.566	0.071	0.041	-0.064	-0.048	0.177	-0.021	-0.071	-0.141
785	2.52	-1.56	2.41	-2.51	7	0.48	2	2.15		0.79	-0.912	-0.211	-2.029	2.273	3.855	2.606	-1.781	-4.182	0.645	0.516	-4.485	1.51	1.838	-0.345	1.951	-0.731	-0.679	5.559	-0.499	-0.644	-0.947
786	5.13	0.41	3.22	8.23	3.35	2.77	2	2.15		0.214	0.286	-1.472	0.284	0.706	-0.778	1.128	0.529	-0.681	0.431	0.344	-1.401	-0.72	1.433	1.341	1.184	-1.292	-1.211	0.177	-0.021	-0.071	-0.141
787	-2.05	-0.58	1.15	-6.82	-3.1	-1.315	2	0.39		0.675	0.934	0.134	-0.892	0.191	3.245	-1.048	-2.316	-0.885	-0.612	-0.883	-0.1	-1.119	2.328	-0.743	-0.841	0.75	0.805	2.544	1.584	-2.695	-1.122
788	0.99	-0.58	0.61	3.4	3.35	0.205	2	2.15		-0.502	-0.282	0.387	0.818	0.424	-0.2	0.806	-0.617	-0.807	-0.305	-0.563	-1.474	0.779	1.197	0.071	0.041	-0.064	-0.048	0.177	-0.021	-0.071	-0.141
789	1.72	1.49	1.15	3.4	3.35	1.605	2	2.15		-0.808	-0.561	0.105	-0.296	0.144	0.339	0.507	-0.048	0.648	-0.612	-0.883	-0.1	0.473	0.859	0.071	0.041	-0.064	-0.048	0.177	-0.021	-0.071	-0.141
790	1.72	0.41	1.15	3.4	3.35	1.065	2	1.22		-0.808	-0.561	0.105	0.284	0.144	0.924	0.507	-1.229	0.648	-0.612	-0.883	-0.1	0.473	0.859	0.071	0.041	-0.064	-0.048	0.177	-0.021	-0.071	-0.141
791	7.68	1.49	1.15	10.84	9.88	4.585	2	2.15		0.06	0.08	0.188	1.551	0.198	-3.263	0.318	1.806	0.381	1.173	0.955	-1.846	-1.119	0.859	0.365	0.322	0.21	0.225	1.337	0.475	0.368	-3.993
792	1.72	0.41	1.15	3.4	3.35	1.065	2	2.15		-0.808	-0.561	0.105	0.284	0.144	-0.778	0.507	0.529	0.648	-0.612	-0.883	-0.1	0.473	0.859	0.071	0.041	-0.064	-0.048	0.177	-0.021	-0.071	-0.141
793	-0.32	-1.56	0.61	3.4	3.35	-0.94	2	0.39		0.007	0.236	-0.867	-0.314	-0.805	0.366	1.498	-0.049	-0.044	-0.305	-0.563	0.208	-0.711	1.197	0.071	0.041	-0.064	-0.048	0.177	-0.021	-0.071	-0.141
794	1.72	-0.58	0.11	3.4	3.35	0.57	2	3.15		-0.808	-0.561	0.105	-0.892	0.144	-0.2	0.507	1.083	0.648	-0.015	-0.274	-1.091	-0.342	1.566	0.071	0.041	-0.064	-0.048	0.177	-0.021	-0.071	-0.141
795	1.72	1.49	1.15	3.4	3.35	1.605	2	0.39		-0.808	-0.561	0.105	-0.296	0.144	0.339	0.507	-0.048	0.648	-0.612	-0.883	-1.846	0.473	2.328	0.071	0.041	-0.064	-0.048	0.177	-0.021	-0.071	-0.141
796	0.31	-0.58	0.11	3.4	3.35	-0.135	2	3.15		-0.244	-2.513	0.648	0.818	-1.225	-0.2	1.139	-0.617	1.338	-0.015	1.487	-2.676	-0.342	1.566	7.488	7.843	-7.592	-7.777	0.177	-0.021	-0.071	-0.141
797	3.37	-1.56	3.22	-6.82	-2.01	0.905	2	2.15		0.517	0.691	-0.536	-0.314	-0.497	0.366	2.334	-0.049	-2.485	0.431	0.344	-1.401	-0.72	1.433	-0.743	1.175	0.75	-1.202	-2.424	0.945	0.735	0.5
798	3.37	-0.58	2.41	-1.42	3.35	1.395	2	2.15		0.517	0.691	-2.655	-0.892	1.655	1.522	2.334	-0.617	-2.485	0.645	0.516	-0.834	-2.01	1.838	-0.728	1.164	0.763	-1.215	0.177	-0.021	-0.071	-0.141
799	0.99	-0.58	1.15	7.08	9.88	0.205	2	2.15		-0.502	-2.641	0.387	-0.892	0.424	1.522	0.806	-0.617	0.975	-0.612	0.955	-3.592	0.473	2.328	2.383	-0.474	-0.726	-0.68	-0.748	0.475	0.368	0.25
800	-1.5	-1.56	1.15	-2.51	3.35	-1.53	2	4.13		0.46	0.688	-0.18	-2.029	-0.123	3.855	0.42	-1.781	-1.143	1.173	0.955	-3.592	0.473	0.859	4.68	-2.803	-0.731	-0.679	0.177	-0.021	-0.071	-0.141
801	0.99	0.41	1.15	3.4	3.35	0.7	2	1.22		-0.502	-2.641	0.387	0.284	0.424	-0.778	0.806	0.529	0.975	-0.612	-0.883	-0.1	0.473	0.859	0.071	0.041	-0.064	-0.048	0.177	-0.021	-0.071	-0.141
802	0.31	-0.58	0.61	-4.12	-3.1	-0.135	2	3.15		-0.244	-0.016	-1.297	-0.892	0.689	1.522	1.139	-0.617	-0.407	-0.305	-0.563	-1.474	0.779	1.197	0.196	0.112	-0.179	-0.135	0.364	-0.5	-0.72	0.863
803	0.99	-1.56	4.32	3.4	7	-0.285	2	0.39		-0.502	-0.282	-1.826	-0.314	0.424	0.366	0.806	-0.049	0.975	0.249	0.199	-2.535	0.638	0.884	0.071	0.041	-0.064	-0.048	5.559	-0.499	-0.644	-0.947
804	1.72	-0.58	0.11	-1.42	3.35	0.57	2	-1.13		1.169	1.537	0.105	-0.892	0.144	1.522	-1.571	-0.617	-1.297	-0.015	-0.274	-1.091	-0.342	1.566	-0.728	-0.834	0.763	0.814	0.177	-0.021	-0.071	-0.141
805	4.24	1.49	1.74	7.08	3.35	2.865	2	2.15		0.335	0.448	-0.917	-0.296	1.1	0.339	-0.466	-0.048	-0.33	0.895	0.72	-3.979	0.138	2.096	2.383	-0.474	-0.726	-0.68	0.177	-0.021	-0.071	-0.141
806	2.52	-1.56	0.61	-4.12	3.35	0.48	2	3.15		0.79	1.052	-2.629	-2.029	2.273	3.855	2.606	-1.781	-4.182	1.459	1.217	-3.156	-2.2	2.616	0.196	0.112	-0.179	-0.135	0.177	-0.021	-0.071	-0.141
807	1.72	0.41	3.22	-4.12	-4.18	1.065	2	0.39		1.169	1.537	-2.364	-1.529	2.59	2.626	-1.571	-1.229	-1.297	0.431	0.344	0.67	-2.521	1.433	0.196	0.112	-0.179	-0.135	0.832	-0.052	-0.267	-0.585
808	3.37	-0.58	1.15	8.23	3.35	1.395	2	3.15		0.517	-1.43	-0.536	-0.892	-0.497	-0.2	2.334	1.083	0.011	-0.612	-0.883	-0.1	0.473	0.859	1.341	1.184	-1.292	-1.211	0.177	-0.021	-0.071	-0.141
809	1.72	-0.58	0.61	3.4	3.35	0.57	2	2.15		-0.808	-0.561	0.105	-0.892	0.144	1.522	0.507	-0.617	0.648	-0.305	-0.563	-1.474	0.779	1.197	0.071	0.041	-0.064	-0.048	0.177	-0.021	-0.071	-0.141
810	0.99	-0.58	1.74	3.4	-0.58	0.205	2	4.13		1.645	-0.282	0.387	-0.892	-1.745	1.522	0.806	-0.617	-0.807	-0.972	0.72	-2.208	0.138	2.096	0.071	0.041	-0.064	-0.048	1.288	0.464	-2.765	0.242
811	0.99	-1.56	0.61	3.4	3.35	-0.285	2	-1.84		-0.502	-0.282	0.387	-0.314	0.424	0.366	0.806	-0.049	-0.807	-0.305	-0.563	-1.474	0.779	1.197	0.071	0.041	-0.064	-0.048	0.177	-0.021	-0.071	-0.141
812	1.72	-1.56	1.15	3.4	3.35	0.08	2	-3.14		1.169	-2.66	0.105	-0.314	0.144	0.366	0.507	-0.049	0.648	-0.612	-0.883	-0.1	0.473	0.859	0.071	0.041	-0.064	-0.048	0.177	-0.021	-0.071	-0.141
813	1.72	-0.58	0.61	3.4	-2.01	0.57	2	2.15		-0.808	-0.561	0.105	-0.892	0.144	1.522	0.507	-0.617	0.648	-0.305	-0.563	-1.474	0.779	1.197	0.071	0.041	-0.064	-0.048	-0.096	0.945	0.735	-1.981
814	1.72	-0.58	0.61	-0.28	3.35	0.57	2	0.39		-0.808	-0.561	0.105	-0.892	0.144	1.522	0.507	-0.617	0.648	-0.305	-2.343	0.208	0.779	1.197	0.748	-1.505	0.431	0.46	0.177	-0.021	-0.071	-0.141
815	2.52	1.49	2.41	3.4	3.35	2.005	2	-1.84		-1.243	1.052	-0.211	1.551	-0.172	-1.462	0.205	-0.048	0.343	0.645	0.516	-2.659	-0.25	1.838	0.071	0.041	-0.064	-0.048	0.177	-0.021	-0.071	-0.141
816	1.72	0.41	0.11	-2.51	3.35	1.065	2	2.15		-0.808	-0.561	0.105	0.284	0.144	0.924	0.507	-1.229	0.648	-0.015	-0.274	-1.091	-0.342	1.566	-0.345	-0.426	-0.731	1.396	0.177	-0.021	-0.071	-0.141
817	-0.93	-0.58	1.15	-1.42	-0.58	-0.755	2	2.15		0.244	0.464	-0.507	-0.892	-0.449	1.522	0.094	-0.617	0.299	-0.612	-0.883	-0.1	0.473	0.859	1.315	-0.834	0.763	-1.215	1.288	0.464	-2.765	0.242
818	6.23	5.39	5.79	10.84	11.66	5.81	2	-1.84		0.123	-6.058	0.388	0.241	0.408	0.435	0.655	0.303	0.784	0.119	0.095	0.186	0.306	0.428	0.365	0.322	0.21	0.225	0.55	0.195	0.151	0.103
819	0.31	-0.58	3.22	-4.12	3.35	-0.135	2	2.15		-0.244	-0.016	-1.297	0.818	0.689	1.522	1.139	-2.316	-0.407	0.431	0.344	-1.401	-0.72	1.433	0.196	0.112	-0.179	-0.135	0.177	-0.021	-0.071	-0.141
820	0.99	-1.56	1.15	3.4	3.35	-0.285	2	2.15		1.645	-0.282	0.387	1.4	-1.745	0.366	0.806	-1.781	-0.807	-0.612	-0.883	-1.846	0.473	2.328	0.071	0.041	-0.064	-0.048	0.177	-0.021	-0.071	-0.141
821	0.99	-0.58	0.61	-2.51	9.88	0.205	2	7.1		-0.502	-0.282	0.387	-0.892	-1.745	3.245	0.806	-2.316	0.975	-0.305	-0.563	-1.474	-0.711	2.616	-0.345	1.951	-0.731	-0.679	-0.748	0.475	0.368	0.25
822	1.72	0.41	1.15	-2.51	7	1.065	2	-4.54		1.169	1.537	0.105	-1.529	0.144	0.924	-1.571	0.529	-1.297	1.173	0.955	-1.846	-1.119	0.859	-0.345	-0.426	-0.731	1.396	-0.17	-0.499	1.551	-0.947
823	3.37	1.49	3.22	10.84	11.66	2.43	2	-3.8		-1.922	-1.43	-0.536	-0.296	-0.497	0.339	2.334	-0.048	2.507	0.431	0.344	-1.401	-0.72	1.433	0.365	0.322	0.21	0.225	0.55	0.195	0.151	0.103
824	1.72	0.41	0.11	3.4	7	1.065	2	-0.39		-0.808	1.537	0.105	0.284	0.144	-0.778	0.507	0.529	-1.297	-0.015	1.487	-2.676	-0.342	1.566	0.071	0.041	-0.064	-0.048	-0.17	-0.499	1.551	-0.947
825	3.37	0.41	0.61	7.08	-0.58	1.89	2	7.1		0.517	0.691	-0.536	0.284	-0.497	0.924	-0.133	-1.229	0.011	-0.305	1.217	-3.156	-0.711	2.616	-0.418	2.104	-0.726	-0.68	-0.696	0.464	0.359	0.242
826	3.37	1.49	0.61	7.08	7	2.43	2	1.22		0.517	0.691	-0.536	-0.296	1.655	0.339	-2.6	-0.048	0.011	1.459	1.217	-3.156	-2.2	2.616	-0.418	-0.474	-0.726	1.468	5.559	-0.499	-0.644	-0.947
827	3.37	0.41	0.61	-0.28	-0.58	1.89	2	0.39		-1.922	0.691	-0.536	0.284	1.655	-0.778	-0.133	0.529	0.011	1.459	1.217	-3.156	-0.711	1.197	-1.325	0.66	0.431	0.46	-0.696	0.464	0.359	0.242
828	0.99	0.41	0.61	-1.42	-2.01	0.7	2	1.22		-0.502	2.077	0.387	-1.529	0.424	0.924	-1.037	0.529	-0.807	-2.068	1.217	-1.474	-0.711	2.616	1.315	1.164	-1.299	-1.215	2.232	-1.015	-1.333	0.5
829	0.31	-2.58	0.61	-2.51	8.36	-1.135	2	1.22		-0.244	-0.016	0.648	-1.467	0.689	2.85	-0.616	-1.215	-0.407	1.459	1.217	-3.156	-0.711	1.197	2.167	-0.426	-0.731	-0.679	-3.555	1.016	0.787	0.536
830	1.72	1.49	3.22	3.4	3.35	1.605	2	-0.39		-0.808	-0.561	0.105	-0.296	0.144	0.339	0.507	-0.048	0.648	0.431	0.344	-3.472	1.081	1.433	0.071	0.041	-0.064	-0.048	0.177	-0.021	-0.071	-0.141
831	2.52	-1.56	2.41	8.23	3.35	0.48	2	-1.13		0.79	1.052	-0.211	-0.314	-0.172	0.366	-4.597	-0.049	2.605	0.645	0.516	-2.659	-0.25	1.838	1.341	1.184	-1.292	-1.211	0.177	-0.021	-0.071	-0.141
832	0.99	0.41	0.11	-0.28	3.35	0.7	2	1.22		-0.502	-0.282	0.387	-1.529	0.424	0.924	-1.037	0.529	0.975	-0.015	1.487	-2.676	-1.77	3	-1.325	0.66	0.431	0.46	0.177	-0.021	-0.071	-0.141
833	0.99	0.41	0.11	3.4	7	0.7	2	2.15		-0.502	-0.282	0.387	0.284	0.424	-0.778	-1.037	0.529	0.975	-0.015	-0.274	-1.091	-0.342	1.566	0.071	0.041	-0.064	-0.048	-0.17	-0.499	1.551	-0.947
834	0.99	-0.58	-0.37	3.4	3.35	0.205	2	1.22		-0.502	-0.282	0.387	-0.892	0.424	1.522	0.806	-0.617	-0.807	-1.4	1.735	-2.211	-1.419	3.509	0.071	0.041	-0.064	-0.048	0.177	-0.021	-0.071	-0.141
835	0.31	0.41	0.11	3.4	3.35	0.36	2	2.15		-0.244	-0.016	0.648	-1.529	-1.225	0.924	1.139	0.529	-0.407	-0.015	-0.274	-1.091	-0.342	1.566	0.071	0.041	-0.064	-0.048	0.177	-0.021	-0.071	-0.141
836	4.24	-0.58	0.11	-0.28	3.35	1.83	2	2.15		0.335	0.448	-0.917	-0.892	1.1	1.522	-0.466	-0.617	-0.33	-0.015	1.487	-2.676	-1.77	3	-1.325	0.66	0.431	0.46	0.177	-0.021	-0.071	-0.141
837	4.24	0.41	-0.37	3.4	9.88	2.325	2	3.15		0.335	0.448	-0.917	-1.529	-0.867	-0.778	-0.466	2.287	1.984	-1.4	1.735	-2.211	-1.419	3.509	0.071	0.041	-0.064	-0.048	-0.748	0.475	0.368	0.25
838	1.72	0.41	2.41	3.4	9.88	1.065	2	2.15		1.169	-0.561	0.105	0.284	0.144	-0.778	0.507	0.529	-1.297	0.645	0.516	-2.659	-0.25	1.838	0.071	0.041	-0.064	-0.048	-0.748	0.475	0.368	0.25
839	1.72	0.41	0.61	3.4	3.35	1.065	2	0.39		-0.808	-0.561	0.105	0.284	0.144	-0.778	0.507	0.529	0.648	-0.305	-0.563	-1.474	0.779	1.197	0.071	0.041	-0.064	-0.048	0.177	-0.021	-0.071	-0.141
840	3.37	0.41	1.74	3.4	3.35	1.89	2	-1.13		0.517	0.691	-0.536	0.284	-0.497	-0.778	-0.133	0.529	0.011	0.895	0.72	-2.208	-1.563	2.096	0.071	0.041	-0.064	-0.048	0.177	-0.021	-0.071	-0.141
841	1.72	-1.56	-0.85	-0.28	3.35	0.08	2	2.15		1.169	-0.561	0.105	-0.314	0.144	0.366	0.507	-0.049	-1.297	-1.032	1.941	-1.797	-1.132	2.517	-1.325	-1.505	3.169	0.46	0.177	-0.021	-0.071	-0.141
842	1.72	0.41	0.11	3.4	3.35	1.065	2	-1.13		-0.808	-0.561	0.105	0.284	0.144	-0.778	0.507	0.529	0.648	-0.015	1.487	-2.676	-0.342	1.566	0.071	0.041	-0.064	-0.048	0.177	-0.021	-0.071	-0.141
843	1.72	-0.58	0.61	3.4	8.36	0.57	2	2.15		-0.808	1.537	0.105	0.818	0.144	-0.2	0.507	-0.617	-1.297	1.459	1.217	-3.156	-0.711	1.197	0.071	0.041	-0.064	-0.048	-0.349	1.016	0.787	-1.867
844	4.24	1.49	0.61	3.4	3.35	2.865	2	1.22		-2.979	-2.225	1.047	1.551	-0.867	-3.263	1.714	1.806	1.984	1.459	-0.563	-1.474	-0.711	1.197	0.071	0.041	-0.064	-0.048	0.177	-0.021	-0.071	-0.141
845	0.99	0.41	1.15	10.84	7	0.7	2	0.39		-0.502	-0.282	0.387	0.284	-1.745	-0.778	0.806	0.529	0.975	-0.612	-0.883	-0.1	0.473	0.859	0.365	0.322	0.21	0.225	5.559	-0.499	-0.644	-0.947
846	0.99	0.41	0.11	10.84	11.66	0.7	2	0.39		-0.502	-0.282	0.387	0.284	-1.745	-0.778	0.806	0.529	0.975	-0.015	-0.274	-1.091	-0.342	1.566	0.365	0.322	0.21	0.225	0.55	0.195	0.151	0.103
847	1.72	0.41	1.15	3.4	8.36	1.065	1	5.99		-0.808	-0.561	-2.364	0.284	2.59	-0.778	0.507	0.529	0.648	-2.397	0.955	-1.846	0.473	2.328	0.071	0.041	-0.064	-0.048	-0.349	-0.984	0.787	0.536
848	7.68	1.49	1.74	-0.28	3.35	4.585	1	5.99		0.06	0.08	0.188	1.551	0.198	-3.263	0.318	1.806	0.381	0.895	-1.288	-3.979	1.839	2.096	-1.325	0.66	0.431	0.46	0.177	-0.021	-0.071	-0.141
849	0.99	-0.58	-0.37	3.4	-0.58	0.205	1	-1.13		-0.502	-0.282	0.387	-0.892	0.424	1.522	0.806	-0.617	-0.807	0.265	0.006	-0.719	-1.419	1.995	0.071	0.041	-0.064	-0.048	-0.696	0.464	0.359	0.242
850	4.24	1.49	0.61	3.4	3.35	2.865	1	4.13		0.335	-2.225	-2.881	-0.296	1.1	-1.462	1.714	1.806	1.984	1.459	1.217	-1.474	-2.2	1.197	0.071	0.041	-0.064	-0.048	0.177	-0.021	-0.071	-0.141
851	4.24	0.41	1.15	3.4	3.35	2.325	1	0.39		0.335	-2.225	-0.917	0.284	1.1	-0.778	1.714	0.529	-0.33	1.173	0.955	-3.592	-1.119	2.328	0.071	0.041	-0.064	-0.048	0.177	-0.021	-0.071	-0.141
852	0.99	-0.58	0.61	3.4	3.35	0.205	1	4.13		-0.502	2.077	-1.826	-0.892	0.424	1.522	-1.037	-0.617	0.975	-0.305	1.217	-1.474	-0.711	1.197	0.071	0.041	-0.064	-0.048	0.177	-0.021	-0.071	-0.141
853	4.24	1.49	1.74	3.4	3.35	2.865	1	2.15		0.335	-4.897	1.047	1.551	-0.867	-3.263	1.714	1.806	1.984	0.895	-1.288	-0.437	0.138	0.52	0.071	0.041	-0.064	-0.048	0.177	-0.021	-0.071	-0.141
854	1.72	1.49	1.15	3.4	3.35	1.605	1	3.15		-0.808	-0.561	0.105	-0.296	0.144	0.339	0.507	-0.048	0.648	-0.612	-0.883	-0.1	0.473	0.859	0.071	0.041	-0.064	-0.048	0.177	-0.021	-0.071	-0.141
855	0.99	0.41	1.15	3.4	3.35	0.7	1	2.15		1.645	-0.282	-1.826	0.284	0.424	-0.778	0.806	0.529	-0.807	-0.612	-0.883	-0.1	0.473	0.859	0.071	0.041	-0.064	-0.048	0.177	-0.021	-0.071	-0.141
856	4.24	-0.58	1.74	9.39	3.35	1.83	1	-2.5		0.335	0.448	1.047	0.818	1.1	-0.2	-2.647	-0.617	-0.33	-0.972	0.72	-2.208	0.138	2.096	0.753	0.665	0.435	-2.155	0.177	-0.021	-0.071	-0.141
857	4.24	0.41	0.11	10.84	9.88	2.325	1	2.15		0.335	0.448	-0.917	0.284	-0.867	-0.778	1.714	0.529	-0.33	-0.015	-0.274	-1.091	-0.342	1.566	0.365	0.322	0.21	0.225	-0.748	0.475	0.368	0.25
858	3.37	-0.58	0.11	-0.28	3.35	1.395	1	2.15		-1.922	0.691	-0.536	-0.892	1.655	1.522	-0.133	-0.617	0.011	-0.015	-0.274	-1.091	-0.342	1.566	0.748	0.66	0.431	-2.162	0.177	-0.021	-0.071	-0.141
859	6.23	1.49	-1.85	-0.28	-0.58	3.86	1	-0.39		0.123	0.165	0.388	-0.296	-2.444	-1.462	0.655	1.806	0.784	-0.293	0.85	-1.136	1.12	-0.501	-1.325	0.66	0.431	0.46	1.288	-2.138	0.359	0.242
860	0.99	0.41	0.61	-0.28	-0.58	0.7	1	0.39		-0.502	-2.641	0.387	0.284	0.424	-0.778	0.806	0.529	0.975	-0.305	-0.563	-1.474	0.779	1.197	-1.325	0.66	0.431	0.46	1.288	-2.138	0.359	0.242
861	4.24	1.49	1.74	3.4	9.88	2.865	1	-0.39		0.335	-2.225	-0.917	1.551	1.1	-1.462	1.714	-0.048	-0.33	0.895	-1.288	-2.208	1.839	0.52	0.071	0.041	-0.064	-0.048	1.337	0.475	0.368	-3.993
862	0.99	1.49	0.61	-0.28	-0.58	1.24	1	0.39		-0.502	2.077	0.387	-0.296	0.424	2.14	-1.037	-1.903	-0.807	-0.305	-0.563	-1.474	0.779	1.197	0.748	0.66	0.431	-2.162	3.271	-4.741	0.359	0.242
863	0.99	0.41	0.61	-2.51	-0.58	0.7	1	-2.5		-0.502	-0.282	-1.826	0.284	0.424	0.924	0.806	-1.229	0.975	-0.305	-0.563	-1.474	0.779	1.197	-0.345	-0.426	1.31	-0.679	1.288	-2.138	0.359	0.242
864	6.23	2.62	4.32	3.4	3.35	4.425	1	-3.14		0.123	0.165	0.388	-0.924	-2.444	-0.268	0.655	1.176	0.784	0.249	-5.016	0.388	0.638	0.884	0.071	0.041	-0.064	-0.048	0.177	9.694	-8.821	-0.141
865	1.72	-0.58	0.61	-1.42	3.35	0.57	1	3.15		-0.808	-0.561	0.105	-0.892	0.144	1.522	0.507	-0.617	0.648	-0.305	-0.563	-1.474	0.779	1.197	-0.728	-0.834	0.763	0.814	0.177	-0.021	-0.071	-0.141
866	1.72	-0.58	0.11	3.4	-3.1	0.57	1	1.22		1.169	-0.561	-2.364	-0.892	0.144	1.522	0.507	-0.617	0.648	-0.015	-0.274	-1.091	-0.342	1.566	0.071	0.041	-0.064	-0.048	2.544	-0.5	-0.72	-1.122
867	1.72	0.41	0.11	-7.96	3.35	1.065	1	2.15		-0.808	-0.561	0.105	0.284	0.144	-0.778	0.507	0.529	0.648	-0.015	1.487	-2.676	-0.342	1.566	-0.42	2.094	-0.728	-0.683	0.177	-0.021	-0.071	-0.141
868	-0.32	0.41	0.11	-1.42	3.35	0.045	1	3.15		0.007	0.236	-0.867	-1.529	0.977	0.924	-0.249	0.529	-0.044	-0.015	-0.274	-1.091	-0.342	1.566	-0.728	1.164	0.763	-1.215	0.177	-0.021	-0.071	-0.141
869	1.72	0.41	0.61	3.4	-0.58	1.065	1	1.22		1.169	-0.561	0.105	0.284	0.144	0.924	0.507	-1.229	-1.297	-0.305	-0.563	-1.474	0.779	1.197	0.071	0.041	-0.064	-0.048	1.288	0.464	0.359	-4.06
870	1.72	0.41	4.32	-2.51	7	1.065	1	1.22		-0.808	-2.66	0.105	-1.529	0.144	0.924	0.507	0.529	2.593	0.249	0.199	-2.535	0.638	0.884	-0.345	-0.426	1.31	-0.679	-0.17	-0.499	-0.644	1.056
871	-0.32	-1.56	1.74	-1.42	8.36	-0.94	1	-1.13		0.007	0.236	-0.867	1.4	-0.805	0.366	1.498	-1.781	-0.044	0.895	-1.288	-0.437	0.138	0.52	-0.728	-0.834	0.763	0.814	-0.349	-0.984	0.787	0.536
872	4.24	0.41	0.11	-0.28	-4.18	2.325	1	1.22		0.335	-2.225	-0.917	2.096	1.1	-2.48	-0.466	0.529	1.984	1.718	-0.274	-2.676	-0.342	1.566	-1.325	0.66	0.431	0.46	0.832	-0.052	-0.267	-0.585
873	-1.5	-0.58	0.11	-4.12	3.35	-1.04	1	2.15		0.46	-1.227	-0.18	-0.892	-0.123	1.522	0.42	-0.617	0.63	-0.015	-0.274	-1.091	-0.342	1.566	0.196	0.112	-0.179	-0.135	0.177	-0.021	-0.071	-0.141
874	-0.32	0.41	0.61	-4.12	-0.58	0.045	1	2.15		0.007	0.236	-0.867	0.284	-0.805	0.924	1.498	-1.229	-0.044	-0.305	-0.563	-1.474	0.779	1.197	0.196	0.112	-0.179	-0.135	-0.696	0.464	0.359	0.242
875	1.72	-0.58	0.11	-0.28	9.88	0.57	1	0.39		1.169	-0.561	-2.364	0.818	0.144	-0.2	2.585	-0.617	-1.297	-0.015	-2.036	-1.091	1.086	1.566	-1.325	0.66	0.431	0.46	-0.748	0.475	0.368	0.25
876	0.31	-0.58	0.61	3.4	3.35	-0.135	1	-1.13		-0.244	-0.016	-1.297	-0.892	0.689	1.522	1.139	-0.617	-0.407	-0.305	-0.563	-1.474	-0.711	2.616	0.071	0.041	-0.064	-0.048	0.177	-0.021	-0.071	-0.141
877	2.52	-0.58	1.15	3.4	11.66	0.97	1	4.13		0.79	1.052	-0.211	-0.892	-0.172	1.522	0.205	-0.617	-1.92	-0.612	0.955	-1.846	-1.119	2.328	0.071	0.041	-0.064	-0.048	0.55	0.195	0.151	0.103
878	-0.32	-1.56	0.11	-0.28	9.88	-0.94	1	1.22		0.007	0.236	-0.867	-0.314	-0.805	0.366	1.498	-0.049	-0.044	-1.749	-0.274	-1.091	1.086	1.566	0.748	0.66	0.431	-2.162	-0.748	0.475	0.368	0.25
879	7.68	0.41	1.74	10.84	11.66	4.045	1	1.22		0.06	0.08	0.188	0.284	0.198	-0.778	0.318	0.529	0.381	-0.972	0.72	-2.208	0.138	2.096	0.365	0.322	0.21	0.225	0.55	0.195	0.151	0.103
880	3.37	0.41	1.15	3.4	-0.58	1.89	1	-0.39		0.517	0.691	1.583	0.284	-0.497	0.924	-0.133	-1.229	-2.485	-0.612	0.955	-1.846	0.473	0.859	0.071	0.041	-0.064	-0.048	-0.696	0.464	0.359	0.242
881	2.52	-0.58	2.41	-1.42	7	0.97	1	-1.13		0.79	1.052	-2.629	-0.892	2.273	1.522	-2.196	-0.617	0.343	0.645	-1.875	-0.834	-0.25	1.838	-0.728	-0.834	0.763	0.814	5.559	-0.499	-0.644	-0.947
882	3.37	0.41	1.15	3.4	11.66	1.89	1	-1.13		0.517	-1.43	1.583	0.284	-0.497	-0.778	-0.133	0.529	0.011	-0.612	-0.883	-0.1	0.473	0.859	0.071	0.041	-0.064	-0.048	0.55	0.195	0.151	0.103
883	3.37	1.49	1.15	-4.12	3.35	2.43	1	8.55		0.517	-1.43	-0.536	-0.296	1.655	0.339	-0.133	-0.048	0.011	1.173	0.955	-1.846	-1.119	0.859	0.196	0.112	-0.179	-0.135	0.177	-0.021	-0.071	-0.141
884	2.52	0.41	0.11	-1.42	9.88	1.465	1	4.13		-1.243	-0.912	2.207	0.284	-0.172	-0.778	0.205	0.529	0.343	-0.015	-0.274	-2.676	1.086	1.566	-0.728	-0.834	0.763	0.814	-0.748	0.475	0.368	0.25
885	-0.32	-0.58	0.11	-4.12	3.35	-0.45	1	1.22		0.007	0.236	-0.867	-0.892	-0.805	1.522	1.498	-0.617	-0.044	-0.015	-0.274	-1.091	-0.342	1.566	0.196	0.112	-0.179	-0.135	0.177	-0.021	-0.071	-0.141
886	1.72	0.41	1.15	-0.28	3.35	1.065	1	1.22		1.169	-2.66	0.105	0.284	0.144	0.924	0.507	-1.229	0.648	-2.397	-2.722	1.646	2.066	0.859	-1.325	0.66	0.431	0.46	0.177	-0.021	-0.071	-0.141
887	2.52	0.41	0.11	-1.42	3.35	1.465	1	-0.39		0.79	-0.912	-0.211	0.284	-0.172	-0.778	0.205	0.529	0.343	-0.015	-0.274	-1.091	-0.342	1.566	1.315	1.164	-1.299	-1.215	0.177	-0.021	-0.071	-0.141
888	4.24	-0.58	-0.37	-4.12	7	1.83	1	2.15		0.335	0.448	1.047	0.818	-0.867	-0.2	1.714	-0.617	-2.644	0.265	0.006	-2.211	-1.419	3.509	0.196	0.112	-0.179	-0.135	-0.17	-0.499	-0.644	1.056
889	0.99	1.49	1.15	3.4	-2.01	1.24	1	4.13		1.645	-0.282	0.387	-0.296	0.424	2.14	-1.037	-1.903	-0.807	-0.612	-0.883	-0.1	0.473	0.859	0.071	0.041	-0.064	-0.048	-0.096	0.945	0.735	-1.981
890	1.72	-1.56	0.61	3.4	3.35	0.08	1	4.13		1.169	-0.561	-2.364	-0.314	0.144	0.366	0.507	-0.049	0.648	-2.068	-0.563	0.208	0.779	1.197	0.071	0.041	-0.064	-0.048	0.177	-0.021	-0.071	-0.141
891	0.99	-1.56	2.41	-6.82	3.35	-0.285	1	2.15		-0.502	-2.641	0.387	-0.314	-1.745	0.366	2.649	-0.049	0.975	0.645	0.516	-0.834	-2.01	1.838	-0.743	-0.841	0.75	0.805	0.177	-0.021	-0.071	-0.141
892	0.99	0.41	1.15	3.4	3.35	0.7	1	0.39		-0.502	-0.282	0.387	0.284	-1.745	0.924	0.806	-1.229	0.975	-0.612	0.955	-1.846	0.473	0.859	0.071	0.041	-0.064	-0.048	0.177	-0.021	-0.071	-0.141
893	3.37	0.41	3.22	-0.28	7	1.89	1	1.22		0.517	-1.43	-2.655	0.284	1.655	0.924	2.334	-1.229	0.011	0.431	0.344	-1.401	-0.72	1.433	0.748	0.66	0.431	-2.162	-0.17	-0.499	-0.644	1.056
894	0.99	0.41	0.61	3.4	3.35	0.7	1	5.99		-0.502	-0.282	-1.826	0.284	0.424	-0.778	0.806	0.529	0.975	-0.305	-0.563	-1.474	0.779	1.197	0.071	0.041	-0.064	-0.048	0.177	-0.021	-0.071	-0.141
895	1.72	0.41	0.11	-1.42	3.35	1.065	1	2.15		1.169	-2.66	0.105	0.284	0.144	-0.778	0.507	0.529	0.648	-1.749	-2.036	0.494	1.086	1.566	1.315	1.164	-1.299	-1.215	0.177	-0.021	-0.071	-0.141
896	6.23	1.49	1.74	10.84	11.66	3.86	1	1.22		0.123	0.165	-2.57	-0.296	0.408	-1.462	0.655	1.806	0.784	0.895	0.72	-2.208	0.138	0.52	0.365	0.322	0.21	0.225	0.55	0.195	0.151	0.103
897	6.23	3.87	-0.37	10.84	11.66	5.05	1	0.39		0.123	0.165	-2.57	0.513	0.408	-0.968	0.655	0.645	0.784	-3.065	1.735	-2.211	0.002	3.509	0.365	0.322	0.21	0.225	0.55	0.195	0.151	0.103
898	1.72	-0.58	-0.37	3.4	-0.58	0.57	1	5.99		-0.808	-0.561	0.105	0.818	0.144	-0.2	0.507	-0.617	0.648	-1.4	0.006	-0.719	0.002	1.995	0.071	0.041	-0.064	-0.048	1.288	0.464	-2.765	0.242
899	4.24	0.41	1.15	10.84	11.66	2.325	1	1.22		0.335	0.448	1.047	0.284	-0.867	-0.778	-0.466	0.529	-0.33	-0.612	-0.883	-0.1	0.473	0.859	0.365	0.322	0.21	0.225	0.55	0.195	0.151	0.103
900	3.37	0.41	-0.37	-2.51	3.35	1.89	1	-0.39		0.517	0.691	1.583	0.284	-0.497	-0.778	-2.6	0.529	0.011	-1.4	0.006	-0.719	0.002	1.995	2.167	-0.426	-0.731	-0.679	0.177	-0.021	-0.071	-0.141
901	1.72	0.41	0.11	3.4	8.36	1.065	1	1.22		-0.808	-0.561	0.105	0.284	0.144	-0.778	0.507	0.529	0.648	-0.015	-0.274	-1.091	-0.342	1.566	0.071	0.041	-0.064	-0.048	-0.349	1.016	0.787	-1.867
902	7.68	2.62	1.74	10.84	11.66	5.15	1	7.1		0.06	0.08	0.188	0.949	0.198	-2.117	0.318	1.176	0.381	0.895	0.72	-3.979	0.138	2.096	0.365	0.322	0.21	0.225	0.55	0.195	0.151	0.103
903	2.52	0.41	0.11	3.4	3.35	1.465	1	3.15		0.79	-0.912	-0.211	0.284	-0.172	-0.778	0.205	0.529	0.343	-0.015	-0.274	-1.091	-0.342	1.566	0.071	0.041	-0.064	-0.048	0.177	-0.021	-0.071	-0.141
904	7.68	1.49	2.41	10.84	11.66	4.585	1	1.22		0.06	0.08	0.188	1.551	0.198	-3.263	0.318	1.806	0.381	0.645	0.516	-4.485	1.51	1.838	0.365	0.322	0.21	0.225	0.55	0.195	0.151	0.103
905	6.23	0.41	1.74	3.4	3.35	3.32	1	2.15		0.123	0.165	0.388	2.096	0.408	-2.48	-1.51	0.529	0.784	0.895	0.72	-2.208	0.138	0.52	0.071	0.041	-0.064	-0.048	0.177	-0.021	-0.071	-0.141
906	4.24	2.62	2.41	8.23	9.88	3.43	1	1.22		0.335	-2.225	1.047	0.949	-0.867	-2.117	1.714	1.176	-0.33	0.645	0.516	-2.659	-0.25	1.838	1.341	-0.845	0.774	-1.211	-0.748	0.475	0.368	0.25
907	4.24	1.49	1.74	10.84	3.35	2.865	5	2.15		0.335	-2.225	-0.917	-0.296	1.1	0.339	1.714	-0.048	-0.33	-0.972	-1.288	-0.437	0.138	2.096	0.365	0.322	0.21	0.225	0.177	-0.021	-0.071	-0.141
908	6.23	1.49	1.74	8.23	3.35	3.86	1	4.13		0.123	-6.058	0.388	1.551	0.408	-3.263	0.655	1.806	0.784	0.895	-1.288	-0.437	0.138	0.52	-0.745	-0.845	0.774	0.826	0.177	-0.021	-0.071	-0.141
909	5.13	1.49	1.74	7.08	3.35	3.31	1	0.39		0.214	-3.493	0.672	1.551	0.706	-1.462	1.128	-0.048	-0.681	0.895	-3.295	-0.437	0.138	2.096	-0.418	-0.474	-0.726	1.468	0.177	-0.021	-0.071	-0.141
910	1.72	0.41	-0.37	3.4	3.35	1.065	1	0.39		1.169	-2.66	0.105	0.284	0.144	-0.778	0.507	0.529	0.648	1.93	1.735	-2.211	-1.419	0.481	0.071	0.041	-0.064	-0.048	0.177	-0.021	-0.071	-0.141
911	2.52	0.41	0.11	3.4	3.35	1.465	4	4.13		-1.243	-0.912	2.207	0.284	-2.617	-0.778	2.606	0.529	0.343	-0.015	-0.274	-1.091	-0.342	1.566	0.071	0.041	-0.064	-0.048	0.177	-0.021	-0.071	-0.141
912	-1.5	-0.58	0.61	7.08	7	-1.04	4	2.15		0.46	-3.142	1.569	-0.892	-0.123	1.522	2.175	-0.617	-1.143	-0.305	-2.343	0.208	0.779	1.197	-0.418	-0.474	-0.726	1.468	-0.17	-0.499	1.551	-0.947
913	1.72	1.49	1.74	3.4	7	1.605	4	2.15		1.169	1.537	0.105	1.551	-2.302	0.339	-1.571	-1.903	0.648	0.895	-3.295	-0.437	1.839	0.52	0.071	0.041	-0.064	-0.048	-0.17	-0.499	1.551	-0.947
914	5.13	1.49	1.15	-4.12	7	3.31	4	4.13		0.214	0.286	0.672	1.551	-1.398	-1.462	1.128	-0.048	-0.681	-0.612	-0.883	-0.1	0.473	0.859	0.196	0.112	-0.179	-0.135	-0.17	-0.499	1.551	-0.947
915	-0.32	-0.58	-0.37	-1.42	-3.1	-0.45	4	-1.84		0.007	0.236	0.928	0.818	-0.805	-0.2	-0.249	-0.617	-0.044	-1.4	-1.724	-0.719	0.002	3.509	1.315	1.164	-1.299	-1.215	0.364	-0.5	1.255	-1.122
916	0.99	-0.58	0.61	3.4	3.35	0.205	4	2.15		-0.502	-0.282	0.387	-0.892	-1.745	1.522	0.806	-0.617	0.975	-0.305	-2.343	0.208	0.779	1.197	0.071	0.041	-0.064	-0.048	0.177	-0.021	-0.071	-0.141
917	3.37	-0.58	0.11	-4.12	3.35	1.395	4	2.15		0.517	0.691	1.583	0.818	-2.65	-0.2	2.334	-0.617	-2.485	-0.015	-0.274	0.494	-0.342	0.132	0.196	0.112	-0.179	-0.135	0.177	-0.021	-0.071	-0.141
918	-0.93	-1.56	0.11	3.4	-0.58	-1.245	4	4.13		0.244	0.464	-0.507	-0.314	-0.449	-1.379	0.094	1.682	0.299	-0.015	-2.036	-1.091	1.086	1.566	0.071	0.041	-0.064	-0.048	1.288	0.464	0.359	-4.06
919	5.13	0.41	0.61	10.84	11.66	2.77	4	0.39		0.214	-3.493	0.672	0.284	-1.398	-0.778	1.128	0.529	1.342	1.459	1.217	-3.156	-2.2	2.616	0.365	0.322	0.21	0.225	0.55	0.195	0.151	0.103
920	0.31	-0.58	0.11	3.4	3.35	-0.135	4	2.15		-0.244	-0.016	0.648	-0.892	-1.225	1.522	1.139	-0.617	-0.407	-0.015	-0.274	-1.091	-0.342	1.566	0.071	0.041	-0.064	-0.048	0.177	-0.021	-0.071	-0.141
921	1.72	0.41	1.74	3.4	3.35	1.065	4	4.13		-0.808	1.537	0.105	-1.529	-2.302	0.924	0.507	0.529	0.648	-0.972	-1.288	1.333	0.138	0.52	0.071	0.041	-0.064	-0.048	0.177	-0.021	-0.071	-0.141
922	0.99	-1.56	1.15	3.4	11.66	-0.285	4	-0.39		1.645	2.077	-1.826	-0.314	-1.745	2.11	0.806	-1.781	-0.807	1.173	-0.883	-1.846	0.473	0.859	0.071	0.041	-0.064	-0.048	0.55	0.195	0.151	0.103
923	-0.32	-0.58	0.61	-2.51	3.35	-0.45	3	5.06		0.007	0.236	-0.867	-0.892	-0.805	1.522	1.498	-0.617	-0.044	-0.305	-0.563	-1.474	0.779	1.197	-0.345	1.951	-0.731	-0.679	0.177	-0.021	-0.071	-0.141
924	0.31	-0.58	0.11	-2.51	3.35	-0.135	3	2.15		-0.244	-0.016	0.648	-0.892	-1.225	1.522	1.139	-0.617	-0.407	-0.015	-0.274	-1.091	-0.342	1.566	-0.345	-0.426	1.31	-0.679	0.177	-0.021	-0.071	-0.141
925	0.99	-0.58	1.15	3.4	3.35	0.205	3	1.22		-0.502	-0.282	-1.826	-0.892	0.424	1.522	0.806	-0.617	0.975	-0.612	-0.883	-0.1	0.473	0.859	0.071	0.041	-0.064	-0.048	0.177	-0.021	-0.071	-0.141
926	-1.5	0.41	-1.85	-1.42	-0.58	-0.545	2	3.15		-1.669	-1.227	-0.18	0.284	-0.123	0.924	2.175	-1.229	0.63	-0.293	-2.091	0.337	1.12	1.78	1.315	1.164	-1.299	-1.215	-0.696	0.464	0.359	0.242
927	0.99	0.41	0.61	10.84	11.66	0.7	2	-1.13		-0.502	-0.282	0.387	0.284	0.424	-0.778	-1.037	0.529	0.975	-0.305	-0.563	0.208	0.779	-0.223	0.365	0.322	0.21	0.225	0.55	0.195	0.151	0.103
928	0.31	-0.58	0.11	3.4	3.35	-0.135	2	-0.39		-0.244	-0.016	0.648	0.818	-1.225	-0.2	1.139	-0.617	-0.407	-0.015	-2.036	-1.091	1.086	1.566	0.071	0.041	-0.064	-0.048	0.177	-0.021	-0.071	-0.141
929	0.31	0.41	1.15	-1.42	3.35	0.36	2	0.39		-0.244	2.482	-1.297	0.284	0.689	0.924	-0.616	-1.229	-0.407	-0.612	0.955	-1.846	0.473	0.859	-0.728	-0.834	0.763	0.814	0.177	-0.021	-0.071	-0.141
930	0.99	1.49	0.11	3.4	9.88	1.24	2	4.13		-0.502	-0.282	0.387	1.551	0.424	-1.462	0.806	-0.048	-0.807	-0.015	-0.274	-1.091	-0.342	1.566	0.071	0.041	-0.064	-0.048	-0.748	0.475	0.368	0.25
931	-0.32	-1.56	0.61	-0.28	-0.58	-0.94	2	4.13		2.503	-2.138	0.928	-2.029	-0.805	3.855	1.498	-1.781	-1.795	1.459	1.217	-3.156	-2.2	2.616	0.748	0.66	-2.308	0.46	-0.696	0.464	0.359	0.242
932	1.72	-0.58	1.15	3.4	3.35	0.57	2	1.22		-0.808	-0.561	0.105	-0.892	0.144	1.522	0.507	-0.617	0.648	-0.612	-0.883	-0.1	0.473	0.859	0.071	0.041	-0.064	-0.048	0.177	-0.021	-0.071	-0.141
933	0.31	0.41	1.74	3.4	3.35	0.36	2	2.15		-0.244	-2.513	0.648	0.284	0.689	-0.778	1.139	0.529	-0.407	0.895	0.72	-0.437	-1.563	0.52	0.071	0.041	-0.064	-0.048	0.177	-0.021	-0.071	-0.141
934	2.52	0.41	0.61	3.4	3.35	1.465	2	3.15		0.79	-0.912	-0.211	0.284	-0.172	-0.778	0.205	0.529	0.343	-0.305	-0.563	-1.474	0.779	1.197	0.071	0.041	-0.064	-0.048	0.177	-0.021	-0.071	-0.141
935	-2.05	-0.58	0.11	-0.28	3.35	-1.315	2	3.15		0.675	-2.653	0.134	0.818	0.191	-0.2	0.744	-0.617	0.973	-1.749	1.487	-1.091	-0.342	1.566	-1.325	0.66	0.431	0.46	0.177	-0.021	-0.071	-0.141
936	2.52	0.41	1.74	7.08	11.66	1.465	2	-1.13		0.79	-0.912	-0.211	0.284	-0.172	-0.778	0.205	0.529	0.343	-0.972	0.72	-2.208	0.138	2.096	-0.418	2.104	-0.726	-0.68	0.55	0.195	0.151	0.103
937	4.24	0.41	0.11	8.23	11.66	2.325	2	-2.5		0.335	0.448	-0.917	0.284	-0.867	-0.778	1.714	0.529	-0.33	-0.015	1.487	-1.091	-0.342	0.132	-0.745	-0.845	0.774	0.826	0.55	0.195	0.151	0.103
938	-0.32	-0.58	-0.37	3.4	3.35	-0.45	2	4.13		0.007	0.236	0.928	0.818	-0.805	-0.2	-0.249	-0.617	-0.044	-1.4	0.006	-0.719	1.423	0.481	0.071	0.041	-0.064	-0.048	0.177	-0.021	-0.071	-0.141
939	3.37	0.41	0.11	3.4	3.35	1.89	2	1.22		0.517	-1.43	-0.536	0.284	1.655	-0.778	-0.133	0.529	0.011	1.718	-0.274	-2.676	-0.342	1.566	0.071	0.041	-0.064	-0.048	0.177	-0.021	-0.071	-0.141
940	4.24	0.41	2.41	3.4	11.66	2.325	2	3.15		0.335	-2.225	-0.917	0.284	1.1	-0.778	1.714	0.529	-0.33	0.645	0.516	-2.659	-0.25	1.838	0.071	0.041	-0.064	-0.048	0.55	0.195	0.151	0.103
941	0.99	0.41	0.61	-1.42	3.35	0.7	2	3.15		-0.502	-0.282	0.387	0.284	-1.745	0.924	0.806	-1.229	0.975	-0.305	-0.563	-1.474	0.779	1.197	1.315	-0.834	0.763	-1.215	0.177	-0.021	-0.071	-0.141
942	1.72	0.41	1.74	3.4	3.35	1.065	2	3.15		1.169	-2.66	0.105	0.284	2.59	-0.778	0.507	0.529	-1.297	0.895	0.72	-3.979	0.138	2.096	0.071	0.041	-0.064	-0.048	0.177	-0.021	-0.071	-0.141
943	0.99	0.41	2.41	-4.12	-4.18	0.7	2	2.15		1.645	2.077	0.387	-1.529	0.424	2.626	-1.037	-1.229	-2.588	0.645	0.516	-4.485	1.51	1.838	0.196	0.112	-0.179	-0.135	-1.121	-0.052	-2.514	3.48
944	0.99	-0.58	0.61	3.4	3.35	0.205	2	1.22		-0.502	2.077	0.387	0.818	0.424	-0.2	-1.037	-0.617	-0.807	-0.305	-0.563	-1.474	0.779	1.197	0.071	0.041	-0.064	-0.048	0.177	-0.021	-0.071	-0.141
945	1.72	0.41	1.15	3.4	3.35	1.065	2	-0.39		-0.808	-0.561	0.105	0.284	0.144	-0.778	0.507	0.529	0.648	1.173	0.955	-3.592	-1.119	2.328	0.071	0.041	-0.064	-0.048	0.177	-0.021	-0.071	-0.141
946	1.72	-1.56	-0.37	3.4	3.35	0.08	2	-0.39		-0.808	-0.561	0.105	-0.314	0.144	0.366	0.507	-0.049	0.648	-1.4	-1.724	0.772	0.002	1.995	0.071	0.041	-0.064	-0.048	0.177	-0.021	-0.071	-0.141
947	-0.32	-0.58	1.15	-1.42	3.35	-0.45	2	1.22		0.007	0.236	-0.867	0.818	0.977	-0.2	-0.249	-0.617	-0.044	-2.397	0.955	-1.846	0.473	2.328	1.315	-0.834	0.763	-1.215	0.177	-0.021	-0.071	-0.141
948	1.72	0.41	1.15	3.4	3.35	1.065	2	0.39		-0.808	-0.561	0.105	0.284	0.144	0.924	0.507	-1.229	0.648	-0.612	-0.883	-0.1	0.473	0.859	0.071	0.041	-0.064	-0.048	0.177	-0.021	-0.071	-0.141
949	3.37	-0.58	0.61	3.4	8.36	1.395	2	0.39		-1.922	0.691	1.583	-0.892	-0.497	-0.2	2.334	1.083	-2.485	-0.305	1.217	-3.156	-0.711	2.616	0.071	0.041	-0.064	-0.048	-0.349	1.016	0.787	-1.867
950	0.99	-0.58	0.11	3.4	7	0.205	2	-0.39		-0.502	-0.282	0.387	-0.892	0.424	-0.2	0.806	1.083	-0.807	-1.749	-0.274	0.494	-0.342	1.566	0.071	0.041	-0.064	-0.048	-0.17	-0.499	-0.644	1.056
951	0.99	-0.58	1.15	3.4	3.35	0.205	2	1.22		-0.502	2.077	0.387	-0.892	-1.745	1.522	0.806	-0.617	-0.807	-0.612	-0.883	-0.1	0.473	0.859	0.071	0.041	-0.064	-0.048	0.177	-0.021	-0.071	-0.141
952	0.99	0.41	1.15	-0.28	-0.58	0.7	2	5.99		-0.502	-0.282	0.387	0.284	0.424	0.924	0.806	-1.229	-0.807	-0.612	-0.883	-0.1	0.473	0.859	-1.325	0.66	0.431	0.46	1.288	-2.138	0.359	0.242
953	1.72	-0.58	1.15	-0.28	-0.58	0.57	2	2.15		-0.808	-0.561	0.105	0.818	0.144	-0.2	0.507	-0.617	0.648	-0.612	0.955	-1.846	0.473	0.859	0.748	0.66	0.431	-2.162	-0.696	0.464	0.359	0.242
954	5.13	2.62	3.22	10.84	11.66	3.875	2	5.06		0.214	0.286	-1.472	-2.797	-1.398	1.58	1.128	1.176	1.342	-2.271	0.344	0.67	-0.72	1.433	0.365	0.322	0.21	0.225	0.55	0.195	0.151	0.103
955	4.24	-0.58	1.15	3.4	3.35	1.83	2	-0.39		0.335	-2.225	1.047	0.818	-0.867	-1.923	1.714	1.083	-0.33	1.173	-0.883	-1.846	0.473	0.859	0.071	0.041	-0.064	-0.048	0.177	-0.021	-0.071	-0.141
956	-0.93	-0.58	-0.37	-1.42	-0.58	-0.755	2	2.15		0.244	0.464	1.241	-0.892	-2.195	1.522	0.094	-0.617	0.299	0.265	-1.724	-0.719	0.002	1.995	-0.728	-0.834	0.763	0.814	-0.696	0.464	0.359	0.242
957	6.23	0.41	-0.85	3.4	11.66	3.32	2	1.22		0.123	0.165	0.388	-3.342	0.408	2.626	0.655	0.529	-1.254	-2.601	1.941	-1.797	-1.132	4.184	0.071	0.041	-0.064	-0.048	0.55	0.195	0.151	0.103
958	2.52	-0.58	0.11	7.08	11.66	0.97	2	-0.39		0.79	-0.912	-0.211	0.818	2.273	-0.2	0.205	-0.617	-1.92	-1.749	-0.274	0.494	-0.342	1.566	-0.418	-0.474	1.376	-0.68	0.55	0.195	0.151	0.103
959	1.72	0.41	1.15	3.4	3.35	1.065	2	1.22		-0.808	-0.561	0.105	0.284	0.144	-0.778	0.507	0.529	0.648	-0.612	-0.883	-0.1	0.473	0.859	0.071	0.041	-0.064	-0.048	0.177	-0.021	-0.071	-0.141
960	1.72	1.49	1.15	3.4	3.35	1.605	2	3.15		-0.808	-0.561	0.105	1.551	0.144	-1.462	0.507	-0.048	0.648	-0.612	-0.883	-0.1	0.473	0.859	0.071	0.041	-0.064	-0.048	0.177	-0.021	-0.071	-0.141
961	2.52	0.41	1.15	-0.28	3.35	1.465	2	2.15		-1.243	1.052	-0.211	0.284	-0.172	-0.778	0.205	0.529	0.343	1.173	-0.883	-1.846	0.473	0.859	0.748	0.66	0.431	-2.162	0.177	-0.021	-0.071	-0.141
962	0.99	-0.58	1.15	3.4	-3.1	0.205	2	0.39		-0.502	-0.282	0.387	-0.892	0.424	1.522	0.806	-0.617	-0.807	-0.612	0.955	-1.846	-1.119	2.328	0.071	0.041	-0.064	-0.048	2.544	-0.5	-0.72	-1.122
963	0.99	0.41	0.11	3.4	3.35	0.7	2	1.22		-0.502	-0.282	-1.826	0.284	0.424	-0.778	0.806	0.529	0.975	-0.015	-0.274	-1.091	-0.342	1.566	0.071	0.041	-0.064	-0.048	0.177	-0.021	-0.071	-0.141
964	3.37	-0.58	0.11	3.4	3.35	1.395	2	3.15		-1.922	0.691	-0.536	0.818	-0.497	-0.2	2.334	-0.617	0.011	-0.015	1.487	-2.676	-0.342	1.566	0.071	0.041	-0.064	-0.048	0.177	-0.021	-0.071	-0.141
965	4.24	0.41	1.15	3.4	3.35	2.325	2	-0.39		0.335	0.448	-0.917	0.284	1.1	-0.778	-0.466	0.529	-0.33	1.173	0.955	-1.846	-1.119	0.859	0.071	0.041	-0.064	-0.048	0.177	-0.021	-0.071	-0.141
966	0.99	-0.58	0.61	3.4	3.35	0.205	2	1.22		1.645	-0.282	0.387	0.818	0.424	-0.2	-1.037	-0.617	-0.807	-0.305	-0.563	-1.474	0.779	1.197	0.071	0.041	-0.064	-0.048	0.177	-0.021	-0.071	-0.141
967	3.37	2.62	1.74	3.4	3.35	2.995	2	2.15		-1.922	0.691	1.583	0.949	-0.497	-2.117	-0.133	1.176	0.011	0.895	0.72	-2.208	0.138	0.52	0.071	0.041	-0.064	-0.048	0.177	-0.021	-0.071	-0.141
968	3.37	-0.58	2.41	3.4	-0.58	1.395	2	-1.13		0.517	0.691	-0.536	0.818	1.655	-0.2	-0.133	-0.617	-2.485	-1.464	0.516	-0.834	-0.25	1.838	0.071	0.041	-0.064	-0.048	1.288	-2.138	0.359	0.242
969	3.37	-0.58	-0.37	3.4	3.35	1.395	2	1.22		0.517	0.691	-0.536	0.818	-0.497	-1.923	-0.133	1.083	0.011	-1.4	0.006	-0.719	0.002	1.995	0.071	0.041	-0.064	-0.048	0.177	-0.021	-0.071	-0.141
970	1.72	0.41	0.11	3.4	3.35	1.065	2	0.39		-0.808	-0.561	0.105	0.284	0.144	-0.778	0.507	0.529	0.648	-1.749	1.487	-2.676	1.086	1.566	0.071	0.041	-0.064	-0.048	0.177	-0.021	-0.071	-0.141
971	3.37	1.49	1.15	7.08	8.36	2.43	2	0.39		0.517	-1.43	-0.536	1.551	1.655	-1.462	-0.133	-0.048	0.011	-0.612	0.955	-1.846	0.473	0.859	-0.418	2.104	-0.726	-0.68	-0.349	-0.984	0.787	0.536
972	-0.32	0.41	0.61	3.4	-2.01	0.045	2	-0.39		0.007	0.236	-0.867	0.284	0.977	0.924	-0.249	-1.229	-0.044	-0.305	-0.563	-1.474	0.779	1.197	0.071	0.041	-0.064	-0.048	2.232	-1.015	0.735	-1.981
973	1.72	0.41	0.61	8.23	3.35	1.065	2	2.15		1.169	-0.561	0.105	0.284	0.144	0.924	0.507	-1.229	-1.297	-0.305	1.217	-1.474	-0.711	1.197	-0.745	-0.845	0.774	0.826	0.177	-0.021	-0.071	-0.141
974	0.99	0.41	0.61	3.4	7	0.7	2	3.15		-0.502	-0.282	0.387	0.284	0.424	0.924	-1.037	-1.229	0.975	-2.068	1.217	-1.474	0.779	1.197	0.071	0.041	-0.064	-0.048	-0.17	-0.499	-0.644	1.056
975	0.31	-0.58	0.61	3.4	3.35	-0.135	2	0.39		-0.244	-0.016	0.648	-0.892	0.689	1.522	-0.616	-0.617	-0.407	-0.305	-0.563	-1.474	0.779	1.197	0.071	0.041	-0.064	-0.048	0.177	-0.021	-0.071	-0.141
976	2.52	1.49	0.11	-0.28	-0.58	2.005	2	0.39		0.79	-0.912	-0.211	1.551	-0.172	-1.462	0.205	-0.048	0.343	-0.015	-0.274	-1.091	-0.342	1.566	0.748	0.66	-2.308	0.46	1.288	0.464	0.359	-4.06
977	0.31	-1.56	1.15	-2.51	3.35	-0.625	2	1.22		-0.244	2.482	-1.297	-0.314	0.689	2.11	-0.616	-1.781	-0.407	-0.612	0.955	-1.846	0.473	0.859	-0.345	-0.426	-0.731	1.396	0.177	-0.021	-0.071	-0.141
978	1.72	1.49	0.61	-1.42	7	1.605	2	1.22		-0.808	1.537	0.105	-0.296	0.144	0.339	-1.571	-0.048	0.648	-2.068	-0.563	0.208	0.779	1.197	-0.728	1.164	0.763	-1.215	-0.17	2.001	-0.644	-0.947
979	6.23	0.41	1.74	3.4	-0.58	3.32	2	2.15		0.123	0.165	0.388	0.284	0.408	0.924	0.655	-1.229	-1.254	0.895	0.72	-2.208	0.138	0.52	0.071	0.041	-0.064	-0.048	1.288	-2.138	0.359	0.242
980	1.72	-0.58	0.61	3.4	3.35	0.57	2	3.15		-0.808	-0.561	0.105	0.818	0.144	-1.923	0.507	1.083	0.648	-0.305	-0.563	-1.474	0.779	1.197	0.071	0.041	-0.064	-0.048	0.177	-0.021	-0.071	-0.141
981	2.52	0.41	1.74	7.08	9.88	1.465	2	5.06		0.79	-0.912	-0.211	0.284	-0.172	-0.778	0.205	0.529	0.343	0.895	0.72	-2.208	0.138	0.52	-0.418	-0.474	1.376	-0.68	-0.748	0.475	0.368	0.25
982	0.99	1.49	0.61	3.4	3.35	1.24	2	-0.39		-0.502	-0.282	2.599	1.551	0.424	-1.462	-1.037	-0.048	-0.807	-0.305	-0.563	-1.474	0.779	1.197	0.071	0.041	-0.064	-0.048	0.177	-0.021	-0.071	-0.141
983	0.99	0.41	0.61	3.4	3.35	0.7	2	-0.39		-0.502	-0.282	0.387	0.284	0.424	-0.778	0.806	0.529	-0.807	-0.305	1.217	-1.474	-0.711	1.197	0.071	0.041	-0.064	-0.048	0.177	-0.021	-0.071	-0.141
984	3.37	0.41	1.74	10.84	-0.58	1.89	4	-0.39		0.517	0.691	-0.536	0.284	-2.65	-0.778	2.334	0.529	0.011	0.895	-1.288	-0.437	0.138	0.52	0.365	0.322	0.21	0.225	-0.696	0.464	0.359	0.242
985	2.52	0.41	0.61	3.4	7	1.465	4	2.15		0.79	-2.876	-0.211	0.284	-0.172	-0.778	2.606	0.529	0.343	-0.305	-0.563	-1.474	0.779	1.197	0.071	0.041	-0.064	-0.048	-0.17	-0.499	-0.644	1.056
986	0.99	0.41	0.11	3.4	-0.58	0.7	4	-1.13		-0.502	-0.282	0.387	0.284	0.424	-0.778	0.806	0.529	-0.807	-0.015	-0.274	-1.091	-0.342	1.566	0.071	0.041	-0.064	-0.048	-0.696	0.464	0.359	0.242
987	-0.32	-0.58	-0.37	3.4	3.35	-0.45	4	-3.14		0.007	-2.138	0.928	-0.892	-0.805	-0.2	-0.249	1.083	1.707	-1.4	-1.724	0.772	1.423	0.481	0.071	0.041	-0.064	-0.048	0.177	-0.021	-0.071	-0.141
988	1.72	0.41	0.61	3.4	3.35	1.065	4	1.22		-0.808	-0.561	0.105	0.284	0.144	-0.778	0.507	0.529	0.648	-0.305	-2.343	0.208	0.779	1.197	0.071	0.041	-0.064	-0.048	0.177	-0.021	-0.071	-0.141
989	1.72	-0.58	1.15	3.4	3.35	0.57	4	2.15		-0.808	-0.561	0.105	0.818	0.144	-0.2	0.507	-0.617	0.648	-0.612	-0.883	-0.1	0.473	0.859	0.071	0.041	-0.064	-0.048	0.177	-0.021	-0.071	-0.141
990	4.24	0.41	1.15	3.4	3.35	2.325	4	3.15		0.335	0.448	-0.917	0.284	-0.867	-0.778	1.714	0.529	-0.33	-0.612	-0.883	-0.1	0.473	0.859	0.071	0.041	-0.064	-0.048	0.177	-0.021	-0.071	-0.141
991	1.72	0.41	1.15	3.4	3.35	1.065	4	-0.39		-0.808	-0.561	0.105	0.284	0.144	-0.778	0.507	0.529	0.648	-0.612	-0.883	-0.1	0.473	0.859	0.071	0.041	-0.064	-0.048	0.177	-0.021	-0.071	-0.141
992	1.72	-0.58	0.61	3.4	3.35	0.57	4	-0.39		1.169	-0.561	0.105	0.818	-2.302	-1.923	0.507	1.083	0.648	-0.305	-2.343	0.208	0.779	1.197	0.071	0.041	-0.064	-0.048	0.177	-0.021	-0.071	-0.141
993	0.31	-0.58	-0.37	3.4	9.88	-0.135	4	2.15		-0.244	2.482	0.648	0.818	-1.225	-0.2	-0.616	-0.617	-0.407	-3.065	-3.454	2.264	2.845	0.481	0.071	0.041	-0.064	-0.048	-0.748	0.475	0.368	0.25
994	-0.32	-0.58	1.15	10.84	11.66	-0.45	4	2.15		0.007	2.609	-0.867	0.818	0.977	-1.923	-0.249	1.083	-1.795	-2.397	-4.561	1.646	2.066	2.328	0.365	0.322	0.21	0.225	0.55	0.195	0.151	0.103
995	1.72	-0.58	0.11	10.84	9.88	0.57	4	-1.84		-0.808	-0.561	2.573	0.818	0.144	-1.923	-1.571	1.083	0.648	-1.749	-3.797	2.079	2.515	0.132	0.365	0.322	0.21	0.225	1.337	-2.106	0.368	0.25
996	1.72	-0.58	-0.37	10.84	9.88	0.57	4	3.15		-0.808	-0.561	2.573	0.818	0.144	-1.923	-1.571	1.083	0.648	-1.4	-3.454	2.264	2.845	-1.033	0.365	0.322	0.21	0.225	-0.748	0.475	0.368	0.25
997	1.72	-0.58	-1.34	10.84	11.66	0.57	4	3.15		1.169	1.537	-2.364	0.818	-2.302	-0.2	0.507	-0.617	0.648	-2.141	-2.566	1.398	2.303	1.268	0.365	0.322	0.21	0.225	0.55	0.195	0.151	0.103
998	2.52	-0.58	0.11	10.84	11.66	0.97	4	4.13		0.79	-0.912	2.207	0.818	-0.172	-1.923	-2.196	1.083	0.343	-1.749	-3.797	2.079	2.515	0.132	0.365	0.322	0.21	0.225	0.55	0.195	0.151	0.103
999	0.31	-0.58	-0.85	-2.51	3.35	-0.135	4	1.22		-0.244	-0.016	-1.297	-0.892	-1.225	1.522	1.139	-0.617	1.338	-1.032	-1.377	1.065	0.343	0.849	-0.345	1.951	-0.731	-0.679	0.177	-0.021	-0.071	-0.141
1000	1.72	0.41	1.15	9.39	9.88	1.065	4	3.15		-0.808	-0.561	0.105	0.284	0.144	-0.778	0.507	0.529	0.648	-0.612	-0.883	-0.1	0.473	0.859	0.753	-1.504	0.435	0.464	-0.748	0.475	0.368	0.25
1001	1.72	0.41	1.15	3.4	3.35	1.065	4	-0.39		-0.808	-0.561	0.105	-1.529	0.144	0.924	0.507	0.529	0.648	-0.612	-0.883	-0.1	0.473	0.859	0.071	0.041	-0.064	-0.048	0.177	-0.021	-0.071	-0.141
1002	5.13	1.49	2.41	10.84	11.66	3.31	4	2.15		0.214	0.286	-1.472	-0.296	0.706	0.339	1.128	-0.048	-0.681	0.645	-1.875	-0.834	-0.25	1.838	0.365	0.322	0.21	0.225	0.55	0.195	0.151	0.103
1003	-0.32	0.41	-0.37	-2.51	-0.58	0.045	4	3.15		0.007	0.236	0.928	0.284	-0.805	-0.778	-0.249	0.529	-0.044	-1.4	-1.724	0.772	1.423	0.481	-0.345	-0.426	-0.731	1.396	1.288	0.464	-2.765	0.242
1004	0.99	0.41	1.15	3.4	3.35	0.7	4	5.06		-0.502	-2.641	0.387	-1.529	0.424	0.924	0.806	0.529	0.975	-0.612	-0.883	-0.1	0.473	0.859	0.071	0.041	-0.064	-0.048	0.177	-0.021	-0.071	-0.141
1005	0.99	0.41	1.15	3.4	3.35	0.7	4	1.22		-0.502	-2.641	0.387	-1.529	0.424	0.924	0.806	0.529	0.975	-0.612	-0.883	-0.1	0.473	0.859	0.071	0.041	-0.064	-0.048	0.177	-0.021	-0.071	-0.141
1006	0.99	1.49	0.61	3.4	3.35	1.24	4	2.15		-0.502	-0.282	0.387	-0.296	0.424	0.339	-1.037	-0.048	0.975	-0.305	-0.563	0.208	-0.711	1.197	0.071	0.041	-0.064	-0.048	0.177	-0.021	-0.071	-0.141
1007	0.31	-0.58	0.61	-6.82	-6.6	-0.135	1	2.15		2.147	-0.016	-1.297	-2.602	-1.225	3.245	1.139	-0.617	-0.407	1.459	-0.563	-3.156	-0.711	2.616	1.335	1.175	-1.281	-1.202	2.953	-0.946	0.754	-1.713
1008	3.37	-0.58	0.61	7.08	3.35	1.395	1	2.15		0.517	-1.43	-0.536	0.818	-0.497	-1.923	2.334	1.083	0.011	-0.305	-2.343	0.208	0.779	1.197	-0.418	-0.474	1.376	-0.68	0.177	-0.021	-0.071	-0.141
1009	0.31	-0.58	0.11	-4.12	3.35	-0.135	1	0.39		-0.244	-0.016	0.648	-0.892	-1.225	1.522	1.139	-0.617	-0.407	-1.749	-2.036	0.494	1.086	1.566	0.196	0.112	-0.179	-0.135	0.177	-0.021	-0.071	-0.141
1010	2.52	0.41	0.61	3.4	3.35	1.465	3	3.15		0.79	-0.912	-2.629	0.284	2.273	0.924	0.205	-1.229	0.343	-0.305	-0.563	-1.474	-0.711	2.616	0.071	0.041	-0.064	-0.048	0.177	-0.021	-0.071	-0.141
1011	3.37	0.41	0.61	3.4	11.66	1.89	3	3.15		0.517	-1.43	-0.536	-1.529	1.655	0.924	2.334	0.529	-2.485	-0.305	-0.563	-1.474	-0.711	2.616	0.071	0.041	-0.064	-0.048	0.55	0.195	0.151	0.103
1012	2.52	0.41	1.74	-2.51	3.35	1.465	3	0.39		-1.243	-0.912	-0.211	0.284	2.273	0.924	0.205	-1.229	0.343	-0.972	0.72	-0.437	0.138	0.52	-0.345	-0.426	-0.731	1.396	0.177	-0.021	-0.071	-0.141
1013	1.72	1.49	0.61	3.4	7	1.605	3	2.15		-0.808	-0.561	0.105	-0.296	0.144	0.339	0.507	-0.048	0.648	-0.305	-0.563	0.208	-0.711	1.197	0.071	0.041	-0.064	-0.048	-0.17	-0.499	1.551	-0.947
1014	0.99	-0.58	0.11	3.4	3.35	0.205	3	0.39		-0.502	-2.641	0.387	0.818	0.424	-0.2	0.806	-0.617	0.975	-0.015	-0.274	-1.091	-0.342	1.566	0.071	0.041	-0.064	-0.048	0.177	-0.021	-0.071	-0.141
1015	0.99	-0.58	0.61	3.4	3.35	0.205	3	0.39		-0.502	-0.282	0.387	-0.892	0.424	1.522	0.806	-0.617	-0.807	-0.305	-0.563	0.208	-0.711	1.197	0.071	0.041	-0.064	-0.048	0.177	-0.021	-0.071	-0.141
1016	2.52	-0.58	1.74	-2.51	7	0.97	3	-0.39		-1.243	1.052	-0.211	-0.892	2.273	1.522	0.205	-0.617	-1.92	0.895	-1.288	-2.208	0.138	2.096	-2.858	-0.426	1.31	1.396	-0.17	-0.499	-0.644	1.056
1017	0.99	-0.58	0.11	-4.12	3.35	0.205	3	3.15		-0.502	-0.282	-1.826	-0.892	0.424	1.522	0.806	-0.617	0.975	-0.015	-0.274	-1.091	-0.342	1.566	0.196	0.112	-0.179	-0.135	0.177	-0.021	-0.071	-0.141
1018	1.72	-0.58	1.15	-4.12	3.35	0.57	3	2.15		1.169	1.537	0.105	-0.892	0.144	1.522	-1.571	-0.617	-1.297	1.173	-0.883	-1.846	-1.119	2.328	-2.552	0.112	-0.179	2.685	0.177	-0.021	-0.071	-0.141
1019	3.37	-0.58	-0.37	-4.12	3.35	1.395	1	3.15		-1.922	-1.43	1.583	0.818	-0.497	-1.923	-0.133	1.083	2.507	-1.4	0.006	-2.211	0.002	3.509	0.196	0.112	-0.179	-0.135	0.177	-0.021	-0.071	-0.141
1020	3.37	0.41	0.11	3.4	3.35	1.89		2.15		0.517	0.691	-0.536	0.284	-0.497	-0.778	-0.133	0.529	0.011	-0.015	-2.036	0.494	-0.342	1.566	0.071	0.041	-0.064	-0.048	0.177	-0.021	-0.071	-0.141
1021	5.13	1.49	-0.37	3.4	3.35	3.31	1	5.06		0.214	0.286	0.672	-0.296	0.706	0.339	-0.842	-0.048	-0.681	-1.4	0.006	-0.719	0.002	1.995	0.071	0.041	-0.064	-0.048	0.177	-0.021	-0.071	-0.141
1022	1.72	-0.58	0.11	8.23	-0.58	0.57	4	4.13		1.169	1.537	0.105	-0.892	-2.302	1.522	0.507	-0.617	-1.297	-1.749	-2.036	-1.091	2.515	1.566	-0.745	-0.845	0.774	0.826	1.288	0.464	0.359	-4.06
1023	-0.93	-0.58	-0.37	3.4	3.35	-0.755	4	-1.13		0.244	-1.661	-0.507	-0.892	-0.449	1.522	1.846	-0.617	0.299	-1.4	0.006	-0.719	0.002	1.995	0.071	0.041	-0.064	-0.048	0.177	-0.021	-0.071	-0.141
1024	-1.5	-1.56	0.61	-1.42	3.35	-1.53	4	-0.39		-1.669	0.688	-0.18	-2.029	-1.872	2.11	2.175	-0.049	0.63	-0.305	-2.343	0.208	0.779	1.197	1.315	1.164	-1.299	-1.215	0.177	-0.021	-0.071	-0.141
1025	-2.05	-1.56	0.61	-2.51	3.35	-1.805	4	2.15		-1.249	0.934	0.134	-2.029	-1.561	2.11	0.744	-0.049	0.973	-0.305	-2.343	0.208	0.779	1.197	2.167	-0.426	-0.731	-0.679	0.177	-0.021	-0.071	-0.141
1026	1.72	-0.58	1.74	3.4	8.36	0.57	4	4.13		-0.808	-0.561	0.105	-0.892	0.144	-0.2	0.507	1.083	0.648	0.895	0.72	-2.208	-1.563	2.096	0.071	0.041	-0.064	-0.048	-0.349	1.016	-1.27	0.536
1027	1.72	0.41	0.61	3.4	11.66	1.065	4	1.22		-0.808	-0.561	0.105	0.284	0.144	-0.778	0.507	0.529	0.648	-0.305	1.217	-1.474	-0.711	1.197	0.071	0.041	-0.064	-0.048	0.55	0.195	0.151	0.103
1028	-0.93	-1.56	1.15	3.4	3.35	-1.245	4	0.39		0.244	0.464	-0.507	-0.314	-0.449	0.366	0.094	-0.049	0.299	-0.612	-0.883	-0.1	0.473	0.859	0.071	0.041	-0.064	-0.048	0.177	-0.021	-0.071	-0.141
1029	2.52	-1.56	-0.37	-9.41	-4.18	0.48	1	-0.39		0.79	-2.876	2.207	-2.029	2.273	3.855	2.606	-1.781	-4.182	-3.065	1.735	-0.719	-1.419	3.509	-0.204	-0.231	-0.354	-0.331	-1.121	-0.052	4.227	-2.618
1030	-0.32	-0.58	-0.37	3.4	3.35	-0.45	4	-1.13		0.007	0.236	0.928	-0.892	-0.805	-0.2	-0.249	1.083	-0.044	-1.4	-1.724	0.772	1.423	0.481	0.071	0.041	-0.064	-0.048	0.177	-0.021	-0.071	-0.141
1031	1.72	-0.58	-0.85	3.4	3.35	0.57	4	0.39		-0.808	-0.561	0.105	-0.892	-2.302	-0.2	2.585	1.083	0.648	-1.032	0.282	-0.366	0.343	0.849	0.071	0.041	-0.064	-0.048	0.177	-0.021	-0.071	-0.141
1032	5.13	0.41	0.61	10.84	8.36	2.77	3	3.15		-4.672	-3.493	0.672	0.284	0.706	-0.778	1.128	0.529	1.342	-2.068	1.217	-1.474	-0.711	2.616	0.365	0.322	0.21	0.225	-0.349	1.016	0.787	-1.867
1033	-1.5	-1.56	-0.37	-7.96	-3.1	-1.53	4	1.22		0.46	0.688	-1.928	-2.029	-0.123	2.11	0.42	-0.049	0.63	-1.4	-1.724	-0.719	1.423	1.995	-0.42	-0.476	-0.728	1.456	2.544	-0.5	-0.72	-1.122
1034	1.72	0.41	0.61	3.4	3.35	1.065	4	7.1		-0.808	-0.561	0.105	0.284	0.144	-0.778	0.507	0.529	0.648	-0.305	-0.563	0.208	-0.711	1.197	0.071	0.041	-0.064	-0.048	0.177	-0.021	-0.071	-0.141
1035	3.37	1.49	1.15	3.4	3.35	2.43	4	3.15		0.517	-1.43	-0.536	-0.296	1.655	0.339	-0.133	-0.048	0.011	-0.612	-0.883	-0.1	0.473	0.859	0.071	0.041	-0.064	-0.048	0.177	-0.021	-0.071	-0.141
1036	0.99	0.41	0.61	7.08	3.35	0.7	4	2.15		-0.502	-2.641	0.387	0.284	0.424	-0.778	0.806	0.529	0.975	-0.305	-0.563	-1.474	-0.711	2.616	-0.418	-0.474	1.376	-0.68	0.177	-0.021	-0.071	-0.141
1037	0.31	-0.58	0.11	-0.28	3.35	-0.135	4	2.15		-0.244	-0.016	0.648	-0.892	-1.225	1.522	1.139	-0.617	-0.407	-0.015	-0.274	-1.091	-0.342	1.566	0.748	-1.505	0.431	0.46	0.177	-0.021	-0.071	-0.141
1038	3.37	0.41	0.61	-0.28	3.35	1.89	4	3.15		0.517	-3.55	1.583	-1.529	1.655	0.924	-0.133	0.529	0.011	-0.305	-0.563	-1.474	-0.711	2.616	-1.325	0.66	0.431	0.46	0.177	-0.021	-0.071	-0.141
1039	2.52	0.41	0.11	3.4	-3.1	1.465	4	2.15		-1.243	1.052	-0.211	-1.529	-0.172	0.924	0.205	0.529	0.343	-0.015	-0.274	-1.091	-0.342	1.566	0.071	0.041	-0.064	-0.048	0.364	-0.5	1.255	-1.122
1040	2.52	0.41	1.15	7.08	7	1.465	4	-0.39		0.79	-0.912	-0.211	0.284	-0.172	-0.778	0.205	0.529	0.343	-0.612	-0.883	-0.1	0.473	0.859	-0.418	-0.474	1.376	-0.68	5.559	-0.499	-0.644	-0.947
1041	4.24	0.41	1.15	7.08	3.35	2.325	4	0.39		0.335	-4.897	1.047	-1.529	1.1	0.924	1.714	0.529	-0.33	1.173	0.955	-3.592	-1.119	2.328	-0.418	-0.474	-0.726	1.468	0.177	-0.021	-0.071	-0.141
1042	4.24	1.49	0.61	3.4	9.88	2.865	4	-0.39		0.335	-2.225	1.047	-0.296	1.1	0.339	-0.466	-0.048	-0.33	-0.305	1.217	-1.474	-0.711	1.197	0.071	0.041	-0.064	-0.048	-0.748	0.475	0.368	0.25
1043	0.99	-3.77	0.11	3.4	7	-1.39	4	1.22		1.645	2.077	2.599	-0.867	-1.745	1.993	-1.037	-0.693	-2.588	-1.749	-2.036	0.494	1.086	1.566	0.071	0.041	-0.064	-0.048	-0.17	-0.499	-0.644	1.056
1044	0.99	0.41	1.15	3.4	3.35	0.7	4	5.06		-0.502	-0.282	0.387	0.284	0.424	-0.778	0.806	0.529	-0.807	-0.612	-0.883	-0.1	0.473	0.859	0.071	0.041	-0.064	-0.048	0.177	-0.021	-0.071	-0.141
1045	0.99	0.41	0.11	3.4	7	0.7	4	3.15		-0.502	-0.282	0.387	0.284	0.424	-0.778	0.806	0.529	-0.807	-0.015	-0.274	-1.091	-0.342	1.566	0.071	0.041	-0.064	-0.048	-0.17	-0.499	-0.644	1.056
1046	0.99	-1.56	0.11	3.4	3.35	-0.285	4	-0.39		-0.502	-2.641	0.387	-0.314	0.424	0.366	0.806	-0.049	0.975	-1.749	-2.036	0.494	1.086	1.566	0.071	0.041	-0.064	-0.048	0.177	-0.021	-0.071	-0.141
1047	4.24	0.41	0.61	7.08	9.88	2.325	4	0.39		0.335	0.448	1.047	0.284	-0.867	-0.778	-0.466	0.529	-0.33	-0.305	-0.563	-1.474	-0.711	2.616	-0.418	-0.474	1.376	-0.68	-0.748	0.475	0.368	0.25
1048	5.13	2.62	1.74	3.4	9.88	3.875	4	-0.39		0.214	-7.272	0.672	0.949	0.706	-2.117	1.128	1.176	1.342	0.895	0.72	-2.208	-1.563	2.096	0.071	0.041	-0.064	-0.048	-0.748	0.475	0.368	0.25
1049	0.99	0.41	0.61	3.4	3.35	0.7	4	3.15		-0.502	-2.641	0.387	0.284	0.424	-0.778	0.806	0.529	0.975	-2.068	-0.563	0.208	0.779	1.197	0.071	0.041	-0.064	-0.048	0.177	-0.021	-0.071	-0.141
1050	0.99	0.41	1.74	-1.42	-0.58	0.7	4	0.39		-0.502	-0.282	-1.826	0.284	0.424	-0.778	-1.037	0.529	2.757	0.895	-1.288	-2.208	0.138	2.096	-0.728	-0.834	0.763	0.814	-0.696	0.464	3.483	-4.06
1051	0.99	-0.58	1.15	8.23	11.66	0.205	4	2.15		-0.502	-2.641	0.387	-0.892	2.594	1.522	0.806	-0.617	-0.807	-0.612	-0.883	-1.846	0.473	2.328	-0.745	-0.845	0.774	0.826	0.55	0.195	0.151	0.103
1052	0.99	-1.56	1.15	3.4	3.35	-0.285	4	0.39		-0.502	-0.282	0.387	-0.314	0.424	0.366	0.806	-0.049	-0.807	-0.612	-0.883	-0.1	0.473	0.859	0.071	0.041	-0.064	-0.048	0.177	-0.021	-0.071	-0.141
1053	3.37	-0.58	1.74	3.4	3.35	1.395	4	-0.39		0.517	-1.43	-0.536	0.818	1.655	-0.2	-0.133	-0.617	0.011	-0.972	-1.288	-0.437	1.839	0.52	0.071	0.041	-0.064	-0.048	0.177	9.694	-0.071	-6.686
1054	1.72	-1.56	1.15	8.23	11.66	0.08	4	2.15		1.169	-2.66	0.105	-0.314	0.144	0.366	0.507	-0.049	0.648	-0.612	-2.722	-0.1	2.066	0.859	-0.745	-0.845	0.774	0.826	0.55	0.195	0.151	0.103
1055	3.37	0.41	1.15	-0.28	3.35	1.89	4	2.15		0.517	-1.43	1.583	-1.529	-0.497	0.924	-0.133	0.529	0.011	-0.612	-0.883	-0.1	0.473	0.859	-1.325	0.66	0.431	0.46	0.177	-0.021	-0.071	-0.141
1056	-2.05	-2.58	-0.37	3.4	3.35	-2.315	4	-0.39		-1.249	2.727	-1.618	-1.467	1.943	2.85	-1.048	-1.215	-0.885	-3.065	-1.724	0.772	1.423	1.995	0.071	0.041	-0.064	-0.048	0.177	-0.021	-0.071	-0.141
1057	0.31	0.41	0.11	3.4	3.35	0.36	4	1.22		-0.244	-0.016	-1.297	0.284	0.689	-0.778	1.139	0.529	-0.407	-0.015	-0.274	-1.091	-0.342	1.566	0.071	0.041	-0.064	-0.048	0.177	-0.021	-0.071	-0.141
1058	5.13	0.41	1.15	3.4	3.35	2.77	4	2.15		0.214	-3.493	0.672	0.284	0.706	-0.778	1.128	0.529	-0.681	-0.612	-0.883	-0.1	0.473	0.859	0.071	0.041	-0.064	-0.048	0.177	-0.021	-0.071	-0.141
1059	0.99	-0.58	0.11	-4.12	-2.01	0.205	4	-1.84		-0.502	-0.282	0.387	-0.892	0.424	1.522	0.806	-0.617	-0.807	-0.015	-0.274	-1.091	-0.342	1.566	0.196	0.112	-0.179	-0.135	-0.096	-1.015	0.735	0.5
1060	3.37	0.41	1.15	10.84	3.35	1.89	4	0.39		0.517	-5.671	1.583	0.284	1.655	-0.778	2.334	0.529	0.011	1.173	-0.883	-1.846	-1.119	2.328	0.365	0.322	0.21	0.225	0.177	-0.021	-0.071	-0.141
1061	1.72	0.41	1.15	10.84	11.66	1.065	2	2.15		-0.808	-0.561	0.105	2.096	2.59	-0.778	0.507	-1.229	-1.297	-0.612	-0.883	-0.1	0.473	0.859	0.365	0.322	0.21	0.225	0.55	0.195	0.151	0.103
1062	0.99	0.41	0.61	3.4	3.35	0.7	2	5.06		-0.502	-0.282	0.387	0.284	-1.745	-0.778	0.806	0.529	0.975	-0.305	-0.563	-1.474	0.779	1.197	0.071	0.041	-0.064	-0.048	0.177	-0.021	-0.071	-0.141
1063	3.37	-0.58	0.11	3.4	3.35	1.395	2	-0.39		0.517	-1.43	-0.536	0.818	1.655	-1.923	-0.133	1.083	0.011	-0.015	-0.274	-1.091	-0.342	1.566	0.071	0.041	-0.064	-0.048	0.177	-0.021	-0.071	-0.141
1064	3.37	0.41	0.61	3.4	3.35	1.89	2	0.39		0.517	-1.43	-0.536	0.284	-0.497	-0.778	2.334	0.529	0.011	-0.305	-0.563	-1.474	0.779	1.197	0.071	0.041	-0.064	-0.048	0.177	-0.021	-0.071	-0.141
1065	0.99	-0.58	0.61	-0.28	3.35	0.205	2	4.13		1.645	2.077	0.387	-0.892	0.424	1.522	-1.037	-0.617	-2.588	1.459	1.217	-3.156	-2.2	2.616	-1.325	0.66	0.431	0.46	0.177	-0.021	-0.071	-0.141
1066	1.72	-0.58	-0.85	3.4	3.35	0.57	2	3.15		1.169	1.537	0.105	0.818	-2.302	-0.2	0.507	-0.617	-1.297	-1.032	0.282	-1.797	-1.132	4.184	0.071	0.041	-0.064	-0.048	0.177	-0.021	-0.071	-0.141
1067	1.72	0.41	0.61	3.4	3.35	1.065	2	4.13		-0.808	-0.561	0.105	0.284	0.144	-0.778	0.507	0.529	0.648	-0.305	-0.563	-1.474	0.779	1.197	0.071	0.041	-0.064	-0.048	0.177	-0.021	-0.071	-0.141
1068	1.72	1.49	2.41	-0.28	3.35	1.605	2	-1.84		1.169	-0.561	0.105	1.551	0.144	0.339	0.507	-1.903	-1.297	-1.464	0.516	0.992	-0.25	0.136	0.748	0.66	0.431	-2.162	0.177	-0.021	-0.071	-0.141
1069	4.24	0.41	-0.37	3.4	3.35	2.325	2	1.22		0.335	0.448	1.047	0.284	-0.867	-0.778	1.714	0.529	-2.644	0.265	0.006	-2.211	-1.419	3.509	0.071	0.041	-0.064	-0.048	0.177	-0.021	-0.071	-0.141
1070	3.37	0.41	0.11	-1.42	8.36	1.89	2	2.15		-1.922	0.691	-0.536	0.284	1.655	-0.778	-0.133	0.529	0.011	-0.015	-0.274	-1.091	-0.342	1.566	-0.728	-0.834	0.763	0.814	-0.349	1.016	0.787	-1.867
1071	1.72	-0.58	1.15	-4.12	-0.58	0.57	2	2.15		1.169	1.537	0.105	0.818	0.144	-0.2	-1.571	-0.617	-1.297	1.173	0.955	-3.592	-1.119	2.328	0.196	0.112	-0.179	-0.135	1.288	0.464	0.359	-4.06
1072	1.72	0.41	0.61	3.4	3.35	1.065	2	2.15		-0.808	-0.561	0.105	0.284	0.144	-0.778	0.507	0.529	0.648	-0.305	-0.563	-1.474	0.779	1.197	0.071	0.041	-0.064	-0.048	0.177	-0.021	-0.071	-0.141
1073	1.72	0.41	1.15	3.4	3.35	1.065	2	5.99		1.169	1.537	-2.364	0.284	0.144	-0.778	0.507	0.529	-1.297	-0.612	0.955	-1.846	0.473	0.859	0.071	0.041	-0.064	-0.048	0.177	-0.021	-0.071	-0.141
1074	1.72	0.41	0.11	3.4	3.35	1.065	2	2.15		-0.808	-0.561	0.105	0.284	0.144	-0.778	0.507	0.529	0.648	-1.749	-0.274	-1.091	1.086	1.566	0.071	0.041	-0.064	-0.048	0.177	-0.021	-0.071	-0.141
1075	3.37	-0.58	0.11	3.4	3.35	1.395	2	-0.39		-1.922	0.691	1.583	-0.892	-0.497	1.522	-0.133	-0.617	0.011	-0.015	1.487	-2.676	-1.77	3	0.071	0.041	-0.064	-0.048	0.177	-0.021	-0.071	-0.141
1076	5.13	0.41	-0.37	3.4	11.66	2.77	2	3.15		0.214	0.286	0.672	0.284	0.706	-0.778	1.128	0.529	-2.703	-3.065	1.735	-2.211	0.002	3.509	0.071	0.041	-0.064	-0.048	0.55	0.195	0.151	0.103
1077	0.31	-0.58	0.61	-0.28	3.35	-0.135	2	1.22		-0.244	-0.016	-1.297	0.818	0.689	-0.2	1.139	-0.617	-0.407	-0.305	-0.563	-1.474	0.779	1.197	0.748	-1.505	0.431	0.46	0.177	-0.021	-0.071	-0.141
1078	1.72	0.41	0.61	7.08	3.35	1.065	2	0.39		-0.808	-0.561	0.105	0.284	0.144	-0.778	0.507	0.529	0.648	-0.305	-0.563	-1.474	0.779	1.197	2.383	-0.474	-0.726	-0.68	0.177	-0.021	-0.071	-0.141
1079	0.99	0.41	0.11	3.4	9.88	0.7	2	5.06		-0.502	-0.282	0.387	-1.529	0.424	0.924	0.806	0.529	-0.807	-0.015	-0.274	-1.091	-0.342	1.566	0.071	0.041	-0.064	-0.048	-0.748	0.475	0.368	0.25
1080	4.24	0.41	1.74	10.84	3.35	2.325	2	1.22		0.335	-4.897	1.047	0.284	1.1	-0.778	1.714	0.529	-0.33	0.895	0.72	-2.208	-1.563	2.096	0.365	0.322	0.21	0.225	0.177	-0.021	-0.071	-0.141
1081	0.31	-1.56	0.11	3.4	7	-0.625	2	3.15		-0.244	-2.513	0.648	-0.314	0.689	0.366	1.139	-0.049	-0.407	-0.015	-0.274	-1.091	-0.342	1.566	0.071	0.041	-0.064	-0.048	-0.17	-0.499	-0.644	1.056
1082	1.72	1.49	0.61	-4.12	3.35	1.605	2	0.39		-0.808	-0.561	0.105	-0.296	0.144	0.339	0.507	-0.048	0.648	-0.305	-0.563	-1.474	0.779	1.197	0.196	0.112	-0.179	-0.135	0.177	-0.021	-0.071	-0.141
1083	1.72	-0.58	1.15	3.4	3.35	0.57	2	1.22		-0.808	-0.561	0.105	-0.892	0.144	-0.2	0.507	1.083	0.648	-0.612	-0.883	-0.1	0.473	0.859	0.071	0.041	-0.064	-0.048	0.177	-0.021	-0.071	-0.141
1084	2.52	2.62	2.41	3.4	8.36	2.57	2	0.39		-1.243	-0.912	-0.211	0.949	-0.172	-2.117	0.205	1.176	2.605	0.645	0.516	-2.659	-0.25	1.838	0.071	0.041	-0.064	-0.048	-0.349	-0.984	0.787	0.536
1085	-0.32	0.41	1.74	-1.42	7	0.045	2	1.22		0.007	0.236	-0.867	0.284	0.977	0.924	-0.249	-1.229	-0.044	0.895	0.72	-0.437	-1.563	0.52	3.358	-0.834	-1.299	-1.215	-0.17	2.001	-0.644	-0.947
1086	2.52	-0.58	1.74	-2.51	3.35	0.97	2	3.15		0.79	1.052	-0.211	0.818	-0.172	-0.2	0.205	-0.617	-1.92	0.895	0.72	-2.208	0.138	0.52	-0.345	-0.426	-0.731	1.396	0.177	-0.021	-0.071	-0.141
1087	1.72	0.41	1.15	3.4	3.35	1.065	2	4.13		-0.808	-0.561	0.105	0.284	0.144	-0.778	0.507	0.529	0.648	-0.612	-0.883	-0.1	0.473	0.859	0.071	0.041	-0.064	-0.048	0.177	-0.021	-0.071	-0.141
1088	2.52	1.49	0.11	3.4	3.35	2.005	2	-0.39		0.79	-0.912	-0.211	1.551	-0.172	-1.462	0.205	-0.048	0.343	-0.015	-2.036	0.494	-0.342	1.566	0.071	0.041	-0.064	-0.048	0.177	-0.021	-0.071	-0.141
1089	5.13	0.41	0.61	-0.28	3.35	2.77	2	-0.39		0.214	0.286	0.672	0.284	0.706	-0.778	-0.842	0.529	-0.681	-0.305	1.217	-1.474	-0.711	1.197	0.748	0.66	0.431	-2.162	0.177	-0.021	-0.071	-0.141
1090	2.52	2.62	1.74	3.4	3.35	2.57	2	2.15		-1.243	-0.912	-0.211	0.949	-0.172	-0.268	0.205	-0.657	2.605	-0.972	-1.288	1.333	0.138	0.52	0.071	0.041	-0.064	-0.048	0.177	-0.021	-0.071	-0.141
1091	7.68	0.41	0.11	10.84	11.66	4.045	2	1.22		0.06	0.08	0.188	2.096	0.198	-2.48	0.318	0.529	0.381	-0.015	-0.274	-1.091	-0.342	1.566	0.365	0.322	0.21	0.225	0.55	0.195	0.151	0.103
1092	3.37	1.49	0.61	-0.28	3.35	2.43	2	1.22		-1.922	0.691	-0.536	-0.296	1.655	0.339	2.334	-0.048	-2.485	1.459	1.217	-1.474	-2.2	1.197	-1.325	0.66	0.431	0.46	0.177	-0.021	-0.071	-0.141
1093	3.37	-0.58	0.11	3.4	11.66	1.395	2	3.15		0.517	0.691	-0.536	0.818	-0.497	-1.923	-0.133	1.083	0.011	-0.015	-0.274	-1.091	-0.342	1.566	0.071	0.041	-0.064	-0.048	0.55	0.195	0.151	0.103
1094	1.72	0.41	-0.85	3.4	3.35	1.065	2	2.15		-0.808	-0.561	0.105	0.284	0.144	-0.778	0.507	0.529	0.648	-1.032	-1.377	-0.366	0.343	2.517	0.071	0.041	-0.064	-0.048	0.177	-0.021	-0.071	-0.141
1095	1.72	0.41	0.11	7.08	3.35	1.065	2	-0.39		-0.808	-0.561	0.105	0.284	0.144	-0.778	0.507	0.529	0.648	-0.015	-0.274	-1.091	-0.342	1.566	-0.418	-0.474	1.376	-0.68	0.177	-0.021	-0.071	-0.141
1096	2.52	0.41	-0.37	10.84	11.66	1.465	2	3.15		0.79	-0.912	-0.211	2.096	2.273	-0.778	0.205	-1.229	-1.92	-1.4	0.006	-0.719	0.002	1.995	0.365	0.322	0.21	0.225	0.55	0.195	0.151	0.103
1097	7.68	1.49	1.74	8.23	9.88	4.585	2	2.15		0.06	0.08	0.188	1.551	0.198	-3.263	0.318	1.806	0.381	0.895	-1.288	-2.208	1.839	0.52	-0.745	-0.845	0.774	0.826	-0.748	0.475	0.368	0.25
1098	1.72	-0.58	0.11	3.4	3.35	0.57	2	2.15		-0.808	-0.561	0.105	0.818	0.144	-0.2	0.507	-0.617	0.648	-0.015	-0.274	-1.091	-0.342	1.566	0.071	0.041	-0.064	-0.048	0.177	-0.021	-0.071	-0.141
1099	1.72	0.41	0.11	3.4	-0.58	1.065	2	5.99		-0.808	-0.561	0.105	0.284	0.144	0.924	0.507	-1.229	0.648	-0.015	-0.274	-1.091	-0.342	1.566	0.071	0.041	-0.064	-0.048	-0.696	0.464	0.359	0.242
1100	0.99	0.41	0.11	3.4	3.35	0.7	2	-1.13		-0.502	-0.282	0.387	0.284	0.424	-0.778	0.806	0.529	-0.807	-0.015	-0.274	-1.091	-0.342	1.566	0.071	0.041	-0.064	-0.048	0.177	-0.021	-0.071	-0.141
1101	0.99	0.41	0.61	3.4	3.35	0.7	2	5.99		-0.502	-0.282	-1.826	0.284	0.424	-0.778	0.806	0.529	0.975	-2.068	1.217	-1.474	-0.711	2.616	0.071	0.041	-0.064	-0.048	0.177	-0.021	-0.071	-0.141
1102	1.72	0.41	0.61	3.4	3.35	1.065	2	5.06		-0.808	-0.561	0.105	0.284	0.144	-0.778	0.507	0.529	0.648	-0.305	-0.563	-1.474	0.779	1.197	0.071	0.041	-0.064	-0.048	0.177	-0.021	-0.071	-0.141
1103	0.31	-0.58	2.41	3.4	11.66	-0.135	2	0.39		-0.244	-0.016	-1.297	0.818	0.689	-0.2	-0.616	-0.617	1.338	0.645	0.516	-0.834	-2.01	1.838	0.071	0.041	-0.064	-0.048	0.55	0.195	0.151	0.103
1104	3.37	1.49	0.61	-4.12	11.66	2.43	2	1.22		-1.922	0.691	-0.536	-2.143	1.655	2.14	2.334	-0.048	-2.485	1.459	1.217	-3.156	-2.2	2.616	2.945	2.953	-2.95	-2.955	0.55	0.195	0.151	0.103
1105	-1.5	1.49	1.74	-4.12	-6.6	-0.005	2	-0.39		-1.669	-1.227	-0.18	-2.143	-0.123	2.14	3.93	-0.048	-1.143	0.895	0.72	1.333	-3.264	0.52	0.196	0.112	-0.179	-0.135	-0.338	-0.946	2.72	-1.713
1106	1.72	0.41	0.11	3.4	3.35	1.065	2	3.15		1.169	-0.561	0.105	0.284	0.144	-0.778	-1.571	0.529	0.648	1.718	-0.274	-1.091	-1.77	1.566	0.071	0.041	-0.064	-0.048	0.177	-0.021	-0.071	-0.141
1107	0.99	0.41	0.11	-1.42	7	0.7	2	3.15		-0.502	-0.282	0.387	0.284	0.424	-0.778	0.806	0.529	-0.807	-0.015	-0.274	-1.091	1.086	0.132	1.315	-0.834	-1.299	0.814	-0.17	-0.499	-0.644	1.056
1108	-1.5	-0.58	0.11	3.4	3.35	-1.04	2	2.15		0.46	-1.227	-0.18	-0.892	-0.123	1.522	0.42	-0.617	0.63	-0.015	-0.274	-1.091	-0.342	1.566	0.071	0.041	-0.064	-0.048	0.177	-0.021	-0.071	-0.141
1109	2.52	-0.58	-1.34	3.4	3.35	0.97	2	0.39		-1.243	1.052	-0.211	0.818	2.273	-0.2	0.205	-0.617	-1.92	-0.662	2.12	-1.442	-0.895	1.268	0.071	0.041	-0.064	-0.048	0.177	-0.021	-0.071	-0.141
1110	0.99	0.41	0.61	-2.51	-3.1	0.7	2	-1.13		-0.502	2.077	0.387	0.284	-1.745	0.924	0.806	-1.229	-0.807	1.459	1.217	-3.156	-2.2	2.616	-0.345	-0.426	1.31	-0.679	2.544	-0.5	-0.72	-1.122
1111	5.13	0.41	0.61	3.4	3.35	2.77	2	5.99		0.214	0.286	-1.472	0.284	0.706	0.924	1.128	-1.229	-0.681	1.459	1.217	-3.156	-0.711	1.197	0.071	0.041	-0.064	-0.048	0.177	-0.021	-0.071	-0.141
1112	1.72	1.49	1.15	3.4	3.35	1.605	2	-0.39		-0.808	-0.561	0.105	-0.296	0.144	0.339	0.507	-0.048	0.648	-0.612	-0.883	-0.1	0.473	0.859	0.071	0.041	-0.064	-0.048	0.177	-0.021	-0.071	-0.141
1113	4.24	0.41	0.61	-4.12	3.35	2.325	2	-1.13		0.335	0.448	-0.917	0.284	1.1	0.924	1.714	-1.229	-2.644	1.459	1.217	-3.156	-2.2	2.616	-2.552	-2.729	2.592	2.685	0.177	-0.021	-0.071	-0.141
1114	-0.32	-0.58	-1.34	3.4	3.35	-0.45	2	1.22		0.007	0.236	-0.867	0.818	0.977	-0.2	-0.249	-0.617	-0.044	-2.141	2.12	-1.442	-0.895	3.179	0.071	0.041	-0.064	-0.048	0.177	-0.021	-0.071	-0.141
1115	2.52	-1.56	0.61	3.4	9.88	0.48	2	4.13		0.79	1.052	-2.629	-2.029	-0.172	0.366	2.606	1.682	-1.92	1.459	1.217	-3.156	-2.2	2.616	0.071	0.041	-0.064	-0.048	-0.748	0.475	0.368	0.25
1116	1.72	0.41	-0.37	3.4	3.35	1.065	2	2.15		-0.808	-0.561	0.105	0.284	0.144	-0.778	0.507	0.529	0.648	0.265	1.735	-2.211	-1.419	1.995	0.071	0.041	-0.064	-0.048	0.177	-0.021	-0.071	-0.141
1117	2.52	0.41	1.15	3.4	3.35	1.465	2	4.13		-1.243	-0.912	-0.211	-1.529	-0.172	0.924	0.205	0.529	2.605	-0.612	0.955	-1.846	-1.119	2.328	0.071	0.041	-0.064	-0.048	0.177	-0.021	-0.071	-0.141
1118	0.31	0.41	-0.37	-1.42	-2.01	0.36	2	0.39		-0.244	-0.016	-1.297	-1.529	0.689	0.924	-0.616	0.529	1.338	-1.4	-1.724	0.772	1.423	0.481	1.315	-0.834	0.763	-1.215	-0.096	-1.015	0.735	0.5
1119	0.99	-0.58	-0.85	-0.28	-4.18	0.205	2	3.15		-0.502	-0.282	0.387	0.818	0.424	-0.2	0.806	-0.617	-0.807	0.538	0.282	-1.797	-1.132	2.517	0.748	0.66	-2.308	0.46	-1.121	-0.052	-0.267	1.448
1120	0.99	-0.58	-0.85	-0.28	-4.18	0.205	2	3.15		-0.502	-0.282	0.387	0.818	0.424	-0.2	0.806	-0.617	-0.807	0.538	0.282	-1.797	-1.132	2.517	0.748	0.66	-2.308	0.46	-1.121	-0.052	-0.267	1.448
1121	0.31	0.41	-0.85	-0.28	-3.1	0.36	2	2.15		-0.244	-0.016	0.648	0.284	0.689	0.924	-0.616	-1.229	-0.407	0.538	0.282	-1.797	-1.132	2.517	-1.325	0.66	0.431	0.46	2.544	-0.5	-0.72	-1.122
1122	1.72	1.49	0.11	7.08	3.35	1.605	2	-0.39		-0.808	-0.561	0.105	-0.296	0.144	0.339	0.507	-0.048	0.648	-1.749	-0.274	0.494	1.086	0.132	-0.418	2.104	-0.726	-0.68	0.177	-0.021	-0.071	-0.141
1123	1.72	0.41	0.11	3.4	3.35	1.065	2	-1.84		-0.808	-0.561	0.105	0.284	0.144	-0.778	0.507	0.529	0.648	-0.015	-0.274	-1.091	-0.342	1.566	0.071	0.041	-0.064	-0.048	0.177	-0.021	-0.071	-0.141
1124	-1.5	-0.58	0.11	3.4	3.35	-1.04	2	0.39		-1.669	0.688	-0.18	-0.892	-0.123	1.522	0.42	-0.617	0.63	-0.015	-0.274	-1.091	-0.342	1.566	0.071	0.041	-0.064	-0.048	0.177	-0.021	-0.071	-0.141
1125	0.99	0.41	0.61	3.4	-0.58	0.7	2			-0.502	2.077	-1.826	0.284	0.424	-0.778	0.806	0.529	-0.807	-0.305	-0.563	-1.474	0.779	1.197	0.071	0.041	-0.064	-0.048	-0.696	0.464	0.359	0.242
1126	0.99	-0.58	0.11	3.4	3.35	0.205	2			-0.502	-0.282	0.387	0.818	0.424	-0.2	-1.037	-0.617	0.975	-0.015	-0.274	-1.091	-0.342	1.566	0.071	0.041	-0.064	-0.048	0.177	-0.021	-0.071	-0.141
1127	1.72	1.49	0.11	3.4	11.66	1.605	2			-0.808	-0.561	0.105	-0.296	0.144	0.339	0.507	-0.048	0.648	-1.749	1.487	-1.091	-0.342	1.566	0.071	0.041	-0.064	-0.048	0.55	0.195	0.151	0.103
1128	2.52	0.41	0.11	3.4	3.35	1.465	2			0.79	-0.912	-0.211	0.284	-0.172	-0.778	0.205	0.529	0.343	-0.015	1.487	-2.676	-0.342	1.566	0.071	0.041	-0.064	-0.048	0.177	-0.021	-0.071	-0.141
1129	1.72	1.49	1.15	3.4	3.35	1.605	2			-0.808	-0.561	0.105	-0.296	0.144	0.339	0.507	-0.048	0.648	-0.612	-0.883	-0.1	0.473	0.859	0.071	0.041	-0.064	-0.048	0.177	-0.021	-0.071	-0.141
1130	-0.32	-1.56	0.61	-1.42	3.35	-0.94	2			0.007	0.236	0.928	1.4	0.977	0.366	-0.249	-1.781	-1.795	1.459	1.217	-3.156	-2.2	2.616	-0.728	-0.834	0.763	0.814	0.177	-0.021	-0.071	-0.141
1131	4.24	-0.58	0.11	3.4	9.88	1.83	2			0.335	0.448	1.047	-0.892	1.1	3.245	-2.647	-2.316	-0.33	-0.015	1.487	-2.676	-1.77	3	0.071	0.041	-0.064	-0.048	-0.748	0.475	0.368	0.25
1132	2.52	0.41	-0.37	3.4	-0.58	1.465	2			-1.243	1.052	-0.211	0.284	-0.172	-0.778	0.205	0.529	0.343	0.265	0.006	-2.211	0.002	1.995	0.071	0.041	-0.064	-0.048	-0.696	0.464	0.359	0.242
1133	0.31	-0.58	0.61	-0.28	3.35	-0.135	2			-0.244	2.482	0.648	-0.892	-1.225	1.522	-0.616	-0.617	-0.407	-0.305	1.217	-3.156	-0.711	2.616	-1.325	0.66	0.431	0.46	0.177	-0.021	-0.071	-0.141
1134	1.72	0.41	0.61	3.4	9.88	1.065	2			-0.808	1.537	0.105	0.284	2.59	-0.778	-1.571	0.529	-1.297	-0.305	1.217	-3.156	-0.711	2.616	0.071	0.041	-0.064	-0.048	-0.748	0.475	0.368	0.25
1135	1.72	0.41	1.74	3.4	3.35	1.065	2			-0.808	-2.66	0.105	0.284	2.59	0.924	2.585	-1.229	-1.297	0.895	0.72	-2.208	-1.563	2.096	0.071	0.041	-0.064	-0.048	0.177	-0.021	-0.071	-0.141
1136	0.99	1.49	0.11	-0.28	3.35	1.24	2			-0.502	-0.282	0.387	-0.296	0.424	0.339	-1.037	-0.048	0.975	-0.015	1.487	-2.676	-1.77	3	0.748	0.66	0.431	-2.162	0.177	-0.021	-0.071	-0.141
1137	1.72	0.41	2.41	3.4	-3.1	1.065	2			-0.808	-0.561	0.105	-1.529	0.144	0.924	0.507	0.529	0.648	-1.464	0.516	-2.659	1.51	1.838	0.071	0.041	-0.064	-0.048	0.364	-0.5	-0.72	0.863
1138	3.37	0.41	0.61	8.23	-0.58	1.89	2			0.517	0.691	-0.536	0.284	-0.497	-0.778	-0.133	0.529	0.011	1.459	1.217	-3.156	-2.2	2.616	-0.745	-0.845	0.774	0.826	1.288	0.464	0.359	-4.06
1139	-0.32	-0.58	-0.37	-9.41	-3.1	-0.45	4			0.007	0.236	0.928	0.818	-0.805	-0.2	-0.249	-0.617	-0.044	-1.4	-1.724	-0.719	1.423	1.995	-0.204	-0.231	-0.354	-0.331	2.544	-2.584	-0.72	0.863
1140	3.37	2.62	0.61	7.08	11.66	2.995	2			-1.922	-1.43	-0.536	0.949	-0.497	-2.117	2.334	1.176	2.507	-2.068	1.217	0.208	-0.711	1.197	-0.418	-0.474	1.376	-0.68	0.55	0.195	0.151	0.103
1141	0.99	1.49	0.11	-0.28	3.35	1.24	3			-0.502	-0.282	0.387	-0.296	0.424	0.339	0.806	-0.048	-0.807	-0.015	-0.274	-1.091	-0.342	1.566	-1.325	0.66	0.431	0.46	0.177	-0.021	-0.071	-0.141
1142	1.72	0.41	1.15	3.4	3.35	1.065	3			-0.808	-0.561	0.105	0.284	0.144	-0.778	0.507	0.529	0.648	-0.612	-0.883	-0.1	0.473	0.859	0.071	0.041	-0.064	-0.048	0.177	-0.021	-0.071	-0.141
1143	1.72	0.41	0.61	-1.42	3.35	1.065	3			-0.808	-0.561	0.105	0.284	0.144	-0.778	0.507	0.529	0.648	-0.305	-0.563	-1.474	0.779	1.197	1.315	-0.834	0.763	-1.215	0.177	-0.021	-0.071	-0.141
1144	-0.32	-1.56	0.61	-1.42	3.35	-0.94	3			0.007	0.236	-0.867	-0.314	0.977	0.366	-0.249	-0.049	-0.044	-0.305	-2.343	0.208	0.779	1.197	1.315	-0.834	0.763	-1.215	0.177	-0.021	-0.071	-0.141
1145	0.31	-0.58	-0.37	3.4	7	-0.135				-2.636	2.482	-1.297	0.818	0.689	-0.2	1.139	-0.617	-0.407	0.265	-1.724	-0.719	0.002	1.995	0.071	0.041	-0.064	-0.048	5.559	-0.499	-0.644	-0.947
1146	-0.32	-0.58	1.74	-6.82	3.35	-0.45	3			0.007	0.236	-0.867	0.818	0.977	-0.2	-0.249	-0.617	-0.044	-0.972	0.72	-3.979	1.839	2.096	-0.743	1.175	-1.281	0.805	0.177	-0.021	-0.071	-0.141
1147	3.37	0.41	0.11	3.4	3.35	1.89	3			0.517	0.691	-0.536	0.284	-0.497	0.924	-0.133	-1.229	0.011	-0.015	-0.274	-1.091	-0.342	1.566	0.071	0.041	-0.064	-0.048	0.177	-0.021	-0.071	-0.141
1148	0.99	-0.58	0.61	3.4	3.35	0.205	3			-0.502	-0.282	0.387	0.818	0.424	-0.2	0.806	-0.617	-0.807	-0.305	-0.563	-1.474	0.779	1.197	0.071	0.041	-0.064	-0.048	0.177	-0.021	-0.071	-0.141
1149	0.99	0.41	1.15	3.4	3.35	0.7	5			-0.502	-0.282	0.387	0.284	-1.745	-0.778	0.806	0.529	0.975	-0.612	-0.883	-0.1	0.473	0.859	0.071	0.041	-0.064	-0.048	0.177	-0.021	-0.071	-0.141
1150	2.52	1.49	2.41	3.4	-0.58	2.005	3			-1.243	-0.912	-0.211	-0.296	2.273	0.339	0.205	-0.048	0.343	-1.464	-1.875	0.992	1.51	0.136	7.488	7.843	-7.592	-7.777	1.288	0.464	-2.765	0.242
1151	-1.5	-5.26	0.11	-2.51	3.35	-3.38	3			0.46	2.603	-0.18	-0.416	-1.872	-0.231	-1.335	-0.331	0.63	1.718	1.487	-2.676	-1.77	1.566	-0.345	1.951	-0.731	-0.679	0.177	-0.021	-0.071	-0.141
1152	2.52	0.41	1.15	3.4	3.35	1.465	3			0.79	-0.912	-0.211	0.284	-0.172	-0.778	0.205	0.529	0.343	-0.612	-0.883	-0.1	0.473	0.859	0.071	0.041	-0.064	-0.048	0.177	-0.021	-0.071	-0.141
1153	1.72	0.41	0.61	3.4	3.35	1.065	3			-0.808	-0.561	-2.364	-1.529	2.59	2.626	0.507	-1.229	0.648	-0.305	-0.563	-1.474	0.779	1.197	0.071	0.041	-0.064	-0.048	0.177	-0.021	-0.071	-0.141
1154	0.31	-0.58	1.15	-4.12	-4.18	-0.135	3			-0.244	2.482	-1.297	-2.602	-1.225	3.245	-0.616	-0.617	1.338	1.173	-0.883	-1.846	0.473	0.859	0.196	0.112	-0.179	-0.135	0.832	-0.052	-0.267	-0.585
1155	1.72	1.49	0.11	3.4	8.36	1.605	3			-0.808	1.537	0.105	1.551	-2.302	-1.462	0.507	-0.048	0.648	-0.015	-3.797	0.494	1.086	1.566	0.071	0.041	-0.064	-0.048	-0.349	1.016	0.787	-1.867
1156	-0.93	-1.56	1.15	-9.41	3.35	-1.245	3			0.244	0.464	-0.507	-0.314	1.297	2.11	0.094	-1.781	-1.453	-0.612	-0.883	-0.1	0.473	0.859	-0.204	-0.231	-0.354	-0.331	0.177	-0.021	-0.071	-0.141
1157	0.31	-0.58	1.15	-2.51	3.35	-0.135	3			2.147	-0.016	-1.297	-0.892	0.689	3.245	-0.616	-2.316	-0.407	1.173	-0.883	-0.1	-1.119	0.859	-0.345	1.951	-0.731	-0.679	0.177	-0.021	-0.071	-0.141
1158	1.72	0.41	1.15	3.4	3.35	1.065	3			-0.808	-0.561	0.105	0.284	0.144	0.924	0.507	-1.229	0.648	-0.612	-0.883	-0.1	0.473	0.859	0.071	0.041	-0.064	-0.048	0.177	-0.021	-0.071	-0.141
1159	-2.59	-1.56	-0.37	-2.51	11.66	-2.075	3			-0.88	2.966	0.448	-0.314	-1.254	2.11	-0.808	-1.781	-0.678	0.265	0.006	-0.719	0.002	0.481	-0.345	1.951	-0.731	-0.679	0.55	0.195	0.151	0.103
1160	0.99	-1.56	2.41	-4.12	3.35	-0.285	3			1.645	2.077	0.387	1.4	-1.745	0.366	-1.037	-1.781	-0.807	0.645	0.516	-2.659	-0.25	1.838	-2.552	0.112	-0.179	2.685	0.177	-0.021	-0.071	-0.141
1161	0.31	-0.58	-0.37	-4.12	-3.1	-0.135	3			-0.244	2.482	-1.297	0.818	-1.225	-0.2	1.139	-0.617	-0.407	0.265	0.006	-2.211	0.002	1.995	0.196	0.112	-0.179	-0.135	0.364	1.584	-0.72	-1.122
1162	-1.5	-0.58	0.61	3.4	3.35	-1.04	3			-1.669	0.688	-0.18	0.818	-0.123	-0.2	0.42	-0.617	0.63	-0.305	-0.563	0.208	0.779	-0.223	0.071	0.041	-0.064	-0.048	0.177	-0.021	-0.071	-0.141
1163	0.99	-1.56	0.11	-0.28	3.35	-0.285	3			-0.502	2.077	-1.826	-0.314	0.424	0.366	0.806	-0.049	-0.807	1.718	-0.274	-2.676	-0.342	1.566	0.748	0.66	0.431	-2.162	0.177	-0.021	-0.071	-0.141
1164	-0.32	-1.56	-0.37	-1.42	9.88	-0.94	3			0.007	0.236	-0.867	-0.314	-0.805	0.366	1.498	-0.049	-0.044	0.265	0.006	-0.719	-1.419	1.995	-2.77	1.164	0.763	0.814	-0.748	0.475	0.368	0.25
1165	1.72	0.41	0.11	-0.28	-2.01	1.065	3			1.169	-0.561	0.105	0.284	0.144	-0.778	0.507	0.529	-1.297	-0.015	-0.274	-1.091	-0.342	1.566	-1.325	0.66	0.431	0.46	-0.096	0.945	0.735	-1.981
1166	0.99	-0.58	-0.37	-4.12	-2.01	0.205	3			-0.502	2.077	-1.826	-0.892	0.424	1.522	0.806	-0.617	-0.807	-1.4	0.006	-0.719	0.002	1.995	0.196	0.112	-0.179	-0.135	-0.096	0.945	0.735	-1.981
1167	3.37	-0.58	0.61	3.4	3.35	1.395	3			0.517	0.691	-0.536	0.818	-0.497	-0.2	-0.133	-0.617	0.011	-0.305	-0.563	-1.474	0.779	1.197	0.071	0.041	-0.064	-0.048	0.177	-0.021	-0.071	-0.141
1168	2.52	-0.58	0.61	3.4	3.35	0.97	3			-1.243	1.052	-0.211	0.818	-0.172	-0.2	0.205	-0.617	0.343	-0.305	-0.563	-1.474	0.779	1.197	0.071	0.041	-0.064	-0.048	0.177	-0.021	-0.071	-0.141
1169	4.24	1.49	1.15	3.4	3.35	2.865	3			0.335	0.448	-0.917	-0.296	1.1	0.339	-0.466	-0.048	-0.33	-0.612	-0.883	-0.1	0.473	0.859	0.071	0.041	-0.064	-0.048	0.177	-0.021	-0.071	-0.141
1170	0.31	-1.56	-0.85	-9.41	-9.42	-0.625	3			-0.244	-0.016	0.648	-2.029	0.689	3.855	-2.37	-1.781	1.338	0.538	0.282	-1.797	1.817	-0.818	-0.204	-0.231	-0.354	-0.331	-0.082	-0.231	-0.298	-0.438
1171	-0.32	0.41	0.11	3.4	3.35	0.045	2			0.007	0.236	-0.867	0.284	-0.805	-0.778	-0.249	0.529	1.707	-1.749	-0.274	0.494	1.086	0.132	0.071	0.041	-0.064	-0.048	0.177	-0.021	-0.071	-0.141
1172	0.99	1.49	0.11	-2.51	3.35	1.24	2			-0.502	2.077	0.387	-0.296	0.424	0.339	-1.037	-0.048	-0.807	1.718	-0.274	-2.676	-0.342	1.566	-0.345	-0.426	-0.731	1.396	0.177	-0.021	-0.071	-0.141
1173	2.52	0.41	-0.37	-0.28	3.35	1.465	2			-1.243	1.052	-0.211	-1.529	-0.172	0.924	0.205	0.529	0.343	0.265	0.006	-2.211	0.002	1.995	-1.325	0.66	0.431	0.46	0.177	-0.021	-0.071	-0.141
1174	2.52	1.49	1.15	3.4	3.35	2.005	2			-1.243	-0.912	-0.211	-0.296	-0.172	0.339	2.606	-0.048	0.343	-0.612	-0.883	-0.1	0.473	0.859	0.071	0.041	-0.064	-0.048	0.177	-0.021	-0.071	-0.141
1175	1.72	0.41	0.11	3.4	3.35	1.065	2			-0.808	-0.561	0.105	0.284	0.144	-0.778	0.507	0.529	0.648	-0.015	-0.274	-1.091	-0.342	1.566	0.071	0.041	-0.064	-0.048	0.177	-0.021	-0.071	-0.141
1176	-0.93	-1.56	0.11	-1.42	3.35	-1.245	2			0.244	-1.661	-0.507	-0.314	-0.449	0.366	0.094	-0.049	2.052	-0.015	-0.274	-1.091	-0.342	1.566	-0.728	-0.834	0.763	0.814	0.177	-0.021	-0.071	-0.141
1177	2.52	-0.58	0.61	3.4	3.35	0.97	2			0.79	-0.912	-0.211	0.818	-0.172	-0.2	0.205	-0.617	0.343	-0.305	1.217	-1.474	-0.711	1.197	0.071	0.041	-0.064	-0.048	0.177	-0.021	-0.071	-0.141
1178	2.52	-0.58	1.15	3.4	7	0.97	2			-1.243	-0.912	-0.211	0.818	-0.172	-1.923	2.606	1.083	0.343	-0.612	-0.883	-0.1	0.473	0.859	0.071	0.041	-0.064	-0.048	-0.17	-0.499	-0.644	1.056
1179	0.99	-1.56	0.11	-0.28	3.35	-0.285	2			-0.502	-2.641	0.387	-0.314	0.424	0.366	0.806	-0.049	0.975	-1.749	1.487	-2.676	-0.342	3	-1.325	0.66	0.431	0.46	0.177	-0.021	-0.071	-0.141
1180	1.72	-1.56	1.74	10.84	11.66	0.08	2			1.169	-0.561	0.105	-0.314	0.144	0.366	0.507	-0.049	-1.297	0.895	0.72	-2.208	-1.563	2.096	0.365	0.322	0.21	0.225	0.55	0.195	0.151	0.103
1181	2.52	0.41	1.15	9.39	7	1.465	2			0.79	-0.912	-0.211	2.096	-0.172	-2.48	0.205	0.529	0.343	1.173	0.955	-1.846	-1.119	0.859	0.753	0.665	0.435	-2.155	-0.17	-0.499	-0.644	1.056
1182	1.72	0.41	1.74	3.4	3.35	1.065	2			-0.808	-0.561	0.105	0.284	0.144	-0.778	0.507	0.529	0.648	-0.972	0.72	-0.437	-1.563	2.096	0.071	0.041	-0.064	-0.048	0.177	-0.021	-0.071	-0.141
1183	2.52	0.41	2.41	3.4	7	1.465	2			-1.243	-0.912	-0.211	-1.529	2.273	0.924	0.205	0.529	0.343	-1.464	0.516	0.992	-2.01	1.838	0.071	0.041	-0.064	-0.048	-0.17	-0.499	-0.644	1.056
1184	1.72	-0.58	1.15	10.84	8.36	0.57	2			-2.784	1.537	-2.364	-0.892	2.59	-0.2	0.507	1.083	0.648	-0.612	-0.883	-1.846	0.473	2.328	0.365	0.322	0.21	0.225	-0.349	1.016	0.787	-1.867
1185	2.52	0.41	1.15	3.4	7	1.465	2			0.79	-0.912	-0.211	0.284	-0.172	-0.778	0.205	0.529	0.343	1.173	0.955	-1.846	-1.119	0.859	0.071	0.041	-0.064	-0.048	-0.17	-0.499	1.551	-0.947
1186	1.72	0.41	0.11	3.4	3.35	1.065	2			-0.808	-0.561	0.105	0.284	0.144	-0.778	0.507	0.529	0.648	-0.015	1.487	-1.091	-0.342	0.132	0.071	0.041	-0.064	-0.048	0.177	-0.021	-0.071	-0.141
1187	5.13	-0.58	0.11	10.84	11.66	2.275	2			0.214	-3.493	0.672	0.818	0.706	-1.923	1.128	1.083	-0.681	-1.749	-2.036	0.494	-0.342	3	0.365	0.322	0.21	0.225	0.55	0.195	0.151	0.103
1188	1.72	0.41	1.15	3.4	3.35	1.065	2			-0.808	-0.561	0.105	0.284	0.144	-0.778	0.507	0.529	0.648	-0.612	0.955	-1.846	0.473	0.859	0.071	0.041	-0.064	-0.048	0.177	-0.021	-0.071	-0.141
1189	4.24	0.41	2.41	10.84	11.66	2.325	2			-2.979	-2.225	-0.917	0.284	1.1	-2.48	1.714	2.287	1.984	0.645	-1.875	-0.834	-0.25	1.838	0.365	0.322	0.21	0.225	0.55	0.195	0.151	0.103
1190	2.52	-1.56	1.74	3.4	3.35	0.48	2			-1.243	-0.912	-0.211	-0.314	-0.172	0.366	2.606	-0.049	0.343	-0.972	0.72	1.333	-1.563	0.52	0.071	0.041	-0.064	-0.048	0.177	-0.021	-0.071	-0.141
1191	3.37	-1.56	1.74	3.4	-0.58	0.905	2			0.517	0.691	1.583	-0.314	-0.497	0.366	-0.133	-0.049	-2.485	0.895	0.72	-2.208	-1.563	2.096	0.071	0.041	-0.064	-0.048	-0.696	0.464	0.359	0.242
1192	1.72	-0.58	0.11	3.4	3.35	0.57	2			-0.808	-0.561	0.105	0.818	0.144	-0.2	0.507	-0.617	0.648	-0.015	-0.274	-1.091	-0.342	1.566	0.071	0.041	-0.064	-0.048	0.177	-0.021	-0.071	-0.141
1193	1.72	0.41	0.61	3.4	3.35	1.065	2			-0.808	-0.561	0.105	0.284	0.144	-0.778	0.507	0.529	0.648	-0.305	-0.563	-1.474	0.779	1.197	0.071	0.041	-0.064	-0.048	0.177	-0.021	-0.071	-0.141
1194	5.13	1.49	1.74	3.4	9.88	3.31	2			0.214	0.286	0.672	-0.296	-1.398	0.339	1.128	-0.048	-0.681	0.895	0.72	-2.208	-1.563	2.096	0.071	0.041	-0.064	-0.048	-0.748	0.475	0.368	0.25
1195	1.72	-0.58	0.11	3.4	3.35	0.57	2			-0.808	1.537	0.105	-0.892	0.144	1.522	0.507	-0.617	-1.297	-0.015	-0.274	-1.091	-0.342	1.566	0.071	0.041	-0.064	-0.048	0.177	-0.021	-0.071	-0.141
1196	0.31	-0.58	0.11	3.4	-0.58	-0.135	2			2.147	-0.016	-1.297	-0.892	-1.225	1.522	1.139	-0.617	-0.407	-0.015	-0.274	-1.091	-0.342	1.566	0.071	0.041	-0.064	-0.048	1.288	0.464	-2.765	0.242
1197	0.99	0.41	0.61	3.4	3.35	0.7	2			-0.502	-0.282	0.387	0.284	2.594	0.924	-1.037	-1.229	-0.807	1.459	-0.563	-3.156	-0.711	2.616	0.071	0.041	-0.064	-0.048	0.177	-0.021	-0.071	-0.141
1198	1.72	-0.58	1.74	10.84	11.66	0.57	2			-0.808	-0.561	0.105	0.818	0.144	-0.2	0.507	-0.617	0.648	0.895	0.72	-2.208	-1.563	2.096	0.365	0.322	0.21	0.225	0.55	0.195	0.151	0.103
1199	2.52	0.41	0.61	3.4	8.36	1.465	2			-1.243	1.052	-0.211	0.284	-0.172	-0.778	0.205	0.529	0.343	1.459	1.217	-3.156	-2.2	2.616	0.071	0.041	-0.064	-0.048	-0.349	1.016	-1.27	0.536
1200	1.72	0.41	0.61	3.4	8.36	1.065	2			-0.808	-0.561	0.105	0.284	0.144	-0.778	0.507	0.529	0.648	-0.305	1.217	-1.474	-0.711	1.197	0.071	0.041	-0.064	-0.048	-0.349	-0.984	0.787	0.536
1201	0.99	1.49	0.11	3.4	3.35	1.24	2			-0.502	-0.282	0.387	1.551	0.424	-1.462	0.806	-0.048	-0.807	-0.015	-0.274	-1.091	-0.342	1.566	0.071	0.041	-0.064	-0.048	0.177	-0.021	-0.071	-0.141
1202	6.23	1.49	5.79	10.84	9.88	3.86	2			0.123	0.165	0.388	1.551	0.408	-1.462	0.655	-0.048	-1.254	0.119	0.095	0.186	0.306	0.428	0.365	0.322	0.21	0.225	1.337	0.475	0.368	-3.993
1203	2.52	0.41	0.61	3.4	-0.58	1.465	2			-1.243	1.052	-0.211	0.284	-0.172	-0.778	0.205	0.529	0.343	1.459	1.217	-3.156	-2.2	2.616	0.071	0.041	-0.064	-0.048	1.288	-2.138	0.359	0.242
1204	1.72	1.49	-0.37	-0.28	-2.01	1.605	2			-0.808	1.537	0.105	-0.296	0.144	0.339	0.507	-0.048	-1.297	0.265	0.006	-2.211	0.002	1.995	0.748	0.66	0.431	-2.162	2.232	0.945	-1.333	-1.981
1205	0.99	-1.56	-0.37	-1.42	3.35	-0.285	2			-0.502	2.077	0.387	-0.314	0.424	0.366	-1.037	-0.049	-0.807	0.265	0.006	-0.719	-1.419	1.995	-0.728	1.164	-1.299	0.814	0.177	-0.021	-0.071	-0.141
1206	0.99	-0.58	0.61	3.4	3.35	0.205	2			-0.502	-0.282	0.387	0.818	0.424	-0.2	0.806	-0.617	-0.807	1.459	-0.563	-1.474	-0.711	1.197	0.071	0.041	-0.064	-0.048	0.177	-0.021	-0.071	-0.141
1207	1.72	0.41	0.61	3.4	3.35	1.065	2			-0.808	1.537	-2.364	0.284	0.144	-0.778	0.507	0.529	0.648	1.459	1.217	-3.156	-0.711	1.197	0.071	0.041	-0.064	-0.048	0.177	-0.021	-0.071	-0.141
1208	4.24	-0.58	0.11	3.4	7	1.83	2			-2.979	0.448	-0.917	-0.892	1.1	1.522	1.714	-0.617	-0.33	-0.015	1.487	-2.676	-1.77	3	0.071	0.041	-0.064	-0.048	5.559	-0.499	-0.644	-0.947
1209	1.72	0.41	-0.37	3.4	3.35	1.065	2			-0.808	-0.561	0.105	0.284	0.144	-0.778	0.507	0.529	0.648	0.265	0.006	-2.211	-1.419	3.509	0.071	0.041	-0.064	-0.048	0.177	-0.021	-0.071	-0.141
1210	3.37	-0.58	2.41	10.84	11.66	1.395	2			0.517	-1.43	-0.536	0.818	-0.497	-1.923	2.334	1.083	0.011	0.645	0.516	-2.659	-0.25	1.838	0.365	0.322	0.21	0.225	0.55	0.195	0.151	0.103
1211	1.72	0.41	1.15	-2.51	9.88	1.065	3			-0.808	-0.561	0.105	0.284	0.144	-0.778	0.507	0.529	0.648	1.173	-0.883	-1.846	0.473	0.859	-0.345	-0.426	-0.731	1.396	-0.748	0.475	0.368	0.25
1212	-0.32	-0.58	0.11	-2.51	-3.1	-0.45	4			0.007	2.609	-0.867	0.818	-0.805	1.522	-0.249	-2.316	-0.044	-0.015	1.487	-2.676	-0.342	1.566	-0.345	-0.426	-0.731	1.396	-1.815	-0.5	1.255	0.863
1213	0.99	-1.56	0.11	8.23	3.35	-0.285	3			-0.502	2.077	0.387	-0.314	-1.745	0.366	0.806	-0.049	-0.807	-1.749	-2.036	0.494	1.086	1.566	1.341	-0.845	0.774	-1.211	0.177	-0.021	-0.071	-0.141
1214	1.72	-0.58	1.15	-0.28	3.35	0.57	3			-0.808	-0.561	0.105	-0.892	0.144	-0.2	0.507	1.083	0.648	-0.612	-0.883	-0.1	0.473	0.859	0.748	-1.505	0.431	0.46	0.177	-0.021	-0.071	-0.141
1215	1.72	1.49	1.15	3.4	9.88	1.605	3			-0.808	-0.561	0.105	-0.296	0.144	0.339	0.507	-0.048	0.648	1.173	0.955	-3.592	-1.119	2.328	0.071	0.041	-0.064	-0.048	-0.748	0.475	0.368	0.25
1216	0.31	-2.58	0.61	-2.51	11.66	-1.135	3			2.147	2.482	0.648	-1.467	-3.139	0.989	-0.616	0.541	-0.407	-0.305	-2.343	0.208	0.779	1.197	-0.345	1.951	-0.731	-0.679	0.55	0.195	0.151	0.103
1217	0.31	-0.58	0.11	-1.42	3.35	-0.135	4			-0.244	-0.016	0.648	-0.892	-1.225	1.522	1.139	-0.617	-0.407	-0.015	-0.274	-1.091	-0.342	1.566	-0.728	-0.834	0.763	0.814	-5.372	-0.021	-0.071	6.405
1218	0.99	-2.58	1.15	-4.12	9.88	-0.795	4			-0.502	2.077	0.387	-1.467	-1.745	2.85	0.806	-1.215	-0.807	1.173	-0.883	-1.846	-1.119	2.328	0.196	0.112	-0.179	-0.135	-0.748	0.475	0.368	0.25
1219	2.52	0.41	2.41	-2.51	9.88	1.465	1			-1.243	-0.912	-0.211	-1.529	-2.617	0.924	2.606	0.529	2.605	0.645	0.516	-2.659	-0.25	1.838	2.167	-0.426	-0.731	-0.679	-0.748	0.475	0.368	0.25
1220	1.72	0.41	-0.37	-2.51	-0.58	1.065	1			-0.808	1.537	0.105	-1.529	-2.302	2.626	0.507	-1.229	0.648	0.265	0.006	-2.211	0.002	1.995	-0.345	-0.426	-0.731	1.396	-2.679	0.464	0.359	4.544
1221	1.72	0.41	-0.37	-2.51	3.35	1.065	1			-0.808	1.537	0.105	-1.529	-2.302	2.626	0.507	-1.229	0.648	0.265	0.006	-2.211	0.002	1.995	-0.345	-0.426	-0.731	1.396	-5.372	-0.021	-0.071	6.405
1222	0.99	-1.56	0.61	-2.51	7	-0.285	3			-0.502	2.077	2.599	-0.314	-1.745	2.11	-1.037	-1.781	-0.807	-0.305	1.217	-3.156	-0.711	2.616	2.167	-0.426	-0.731	-0.679	-0.17	-0.499	-0.644	1.056
1223	-0.32	-0.58	-0.85	-7.96	11.66	-0.45	3			-2.49	2.609	-2.662	-2.602	2.758	3.245	-0.249	-0.617	-0.044	-1.032	0.282	-1.797	-1.132	4.184	-0.42	2.094	-0.728	-0.683	0.55	0.195	0.151	0.103
1224	1.72	1.49	1.15	3.4	3.35	1.605				-0.808	-0.561	0.105	-0.296	0.144	0.339	0.507	-0.048	0.648	-0.612	-0.883	-0.1	0.473	0.859	0.071	0.041	-0.064	-0.048	0.177	-0.021	-0.071	-0.141
1225	0.99	-0.58	-0.37	-1.42	-3.1	0.205	3			-0.502	-0.282	-1.826	0.818	0.424	-0.2	0.806	-0.617	0.975	0.265	0.006	-0.719	0.002	0.481	-0.728	1.164	-1.299	0.814	0.364	-0.5	1.255	-1.122
1226	0.31	-0.58	0.11	-1.42	7	-0.135	3			2.147	-0.016	-1.297	-0.892	0.689	3.245	-0.616	-2.316	-0.407	-1.749	-2.036	0.494	1.086	1.566	1.315	-0.834	-1.299	0.814	-0.17	-0.499	-0.644	1.056
1227	0.99	-0.58	0.61	-5.73	3.35	0.205	3			1.645	-0.282	-1.826	0.818	0.424	-0.2	0.806	-0.617	-0.807	-0.305	-0.563	-1.474	-0.711	2.616	0.753	0.653	-2.12	0.405	0.177	-0.021	-0.071	-0.141
1228	1.72	0.41	0.61	3.4	11.66	1.065	3			-0.808	1.537	-2.364	0.284	0.144	0.924	0.507	-1.229	0.648	-0.305	-0.563	-1.474	-0.711	2.616	0.071	0.041	-0.064	-0.048	0.55	0.195	0.151	0.103
1229	0.99	1.49	1.15	3.4	11.66	1.24	3			1.645	-0.282	-1.826	-0.296	0.424	0.339	0.806	-0.048	-0.807	-2.397	0.955	-1.846	0.473	2.328	0.071	0.041	-0.064	-0.048	0.55	0.195	0.151	0.103
1230	3.37	0.41	1.15	3.4	3.35	1.89	3			-1.922	-3.55	-0.536	-1.529	1.655	0.924	2.334	0.529	2.507	-0.612	-0.883	-1.846	0.473	2.328	0.071	0.041	-0.064	-0.048	0.177	-0.021	-0.071	-0.141
1231	0.31	-1.56	0.11	-2.51	3.35	-0.625	3			-2.636	2.482	-1.297	-2.029	0.689	2.11	1.139	-0.049	-0.407	-0.015	-0.274	-2.676	-0.342	3	2.167	-0.426	-0.731	-0.679	0.177	-0.021	-0.071	-0.141
1232	0.99	-0.58	1.15	-1.42	3.35	0.205	3			-0.502	2.077	0.387	-0.892	0.424	1.522	-1.037	-0.617	-0.807	-0.612	-0.883	-1.846	0.473	2.328	1.315	-0.834	-1.299	0.814	0.177	-0.021	-0.071	-0.141
1233	0.31	-0.58	0.11	-4.12	3.35	-0.135	3			-0.244	-0.016	-1.297	0.818	0.689	-0.2	1.139	-0.617	-0.407	-1.749	-0.274	-1.091	1.086	1.566	0.196	0.112	-0.179	-0.135	0.177	-0.021	-0.071	-0.141
1234	-2.05	-1.56	-0.37	-5.73	8.36	-1.805	3			-1.249	2.727	-1.618	-0.314	-1.561	0.366	0.744	-0.049	0.973	-1.4	-1.724	0.772	1.423	0.481	-1.277	0.653	0.363	0.405	2.858	-0.984	0.787	-1.867
1235	-1.5	-0.58	1.15	-0.28	8.36	-1.04	3			-1.669	2.603	-0.18	-0.892	-1.872	1.522	0.42	-0.617	0.63	-0.612	-0.883	-1.846	0.473	2.328	-1.325	0.66	0.431	0.46	-0.349	1.016	0.787	-1.867
1236	0.99	0.41	0.11	3.4	3.35	0.7	3			-0.502	-0.282	0.387	0.284	0.424	0.924	0.806	-1.229	-0.807	-1.749	-2.036	0.494	1.086	1.566	0.071	0.041	-0.064	-0.048	0.177	-0.021	-0.071	-0.141
1237	1.72	0.41	0.61	-1.42	3.35	1.065	3			-0.808	-0.561	0.105	0.284	0.144	0.924	0.507	-1.229	0.648	-0.305	-2.343	0.208	0.779	1.197	-0.728	-0.834	0.763	0.814	0.177	-0.021	-0.071	-0.141
1238	0.99	0.41	0.61	-1.42	3.35	0.7	3			-0.502	-0.282	-1.826	0.284	0.424	0.924	0.806	-1.229	0.975	-0.305	-2.343	0.208	0.779	1.197	-0.728	-0.834	0.763	0.814	0.177	-0.021	-0.071	-0.141
1239	1.72	0.41	1.15	-1.42	3.35	1.065	3			-0.808	-0.561	0.105	0.284	0.144	-0.778	0.507	0.529	0.648	-0.612	-0.883	-0.1	0.473	0.859	1.315	1.164	-1.299	-1.215	0.177	-0.021	-0.071	-0.141
1240	1.72	0.41	0.61	3.4	3.35	1.065	3			-0.808	-0.561	0.105	0.284	0.144	-0.778	0.507	0.529	0.648	-0.305	-0.563	-1.474	0.779	1.197	0.071	0.041	-0.064	-0.048	0.177	-0.021	-0.071	-0.141
1241	3.37	1.49	1.74	10.84	11.66	2.43	1			0.517	-1.43	-0.536	-0.296	1.655	0.339	-0.133	-0.048	0.011	0.895	-1.288	-2.208	0.138	2.096	0.365	0.322	0.21	0.225	0.55	0.195	0.151	0.103
1242	0.99	0.41	0.11	3.4	3.35	0.7	3			-0.502	-0.282	0.387	0.284	-1.745	0.924	0.806	-1.229	0.975	-0.015	-0.274	-1.091	-0.342	1.566	0.071	0.041	-0.064	-0.048	0.177	-0.021	-0.071	-0.141
1243	0.31	-0.58	0.11	-0.28	3.35	-0.135	1			-0.244	-0.016	-1.297	-0.892	0.689	1.522	1.139	-0.617	-0.407	-0.015	-0.274	-1.091	-0.342	1.566	0.748	-1.505	0.431	0.46	0.177	-0.021	-0.071	-0.141
1244	0.99	-0.58	0.61	3.4	-0.58	0.205	3			1.645	2.077	0.387	0.818	-1.745	-0.2	-1.037	-0.617	-0.807	1.459	-2.343	-1.474	0.779	1.197	0.071	0.041	-0.064	-0.048	-0.696	0.464	0.359	0.242
1245	5.13	-0.58	1.74	-0.28	9.88	2.275	1			0.214	0.286	-1.472	-0.892	0.706	-0.2	-0.842	1.083	1.342	0.895	-1.288	-0.437	0.138	0.52	0.748	0.66	0.431	-2.162	1.337	0.475	0.368	-3.993
1246	0.99	-0.58	0.61	3.4	3.35	0.205	1			1.645	-0.282	0.387	-0.892	0.424	1.522	-1.037	-0.617	-0.807	-2.068	-0.563	0.208	0.779	1.197	0.071	0.041	-0.064	-0.048	0.177	-0.021	-0.071	-0.141
1247	0.99	-0.58	0.11	-0.28	3.35	0.205	3			-0.502	-0.282	0.387	0.818	0.424	-0.2	0.806	-0.617	-0.807	-0.015	-0.274	-1.091	-0.342	1.566	0.748	-1.505	0.431	0.46	0.177	-0.021	-0.071	-0.141
1248	1.72	-1.56	1.15	-9.41	11.66	0.08	3			1.169	1.537	2.573	1.4	2.59	0.366	-3.648	-1.781	-3.242	1.173	-4.561	-1.846	2.066	2.328	-0.204	-0.231	-0.354	-0.331	0.55	0.195	0.151	0.103
1249	3.37	-0.58	1.15	3.4	3.35	1.395	3			0.517	0.691	1.583	0.818	1.655	-0.2	-2.6	-0.617	-2.485	-2.397	0.955	1.646	0.473	-0.609	0.071	0.041	-0.064	-0.048	0.177	-0.021	-0.071	-0.141
1250	-0.32	-0.58	0.11	-9.41	-3.1	-0.45				2.503	2.609	-0.867	-0.892	-0.805	3.245	-0.249	-2.316	-1.795	-0.015	1.487	-2.676	-1.77	3	-0.204	-0.231	-0.354	-0.331	0.364	-0.5	1.255	-1.122
1251	2.52	-0.58	1.15	3.4	9.88	0.97	3			-1.243	1.052	-0.211	0.818	-0.172	-0.2	2.606	-0.617	-1.92	-0.612	-0.883	-1.846	0.473	2.328	0.071	0.041	-0.064	-0.048	1.337	0.475	-2.717	0.25
1252	6.23	-0.58	0.61	8.23	9.88	2.825	3			0.123	0.165	0.388	2.528	0.408	-1.923	0.655	-0.617	-1.254	1.459	1.217	-3.156	-2.2	2.616	-0.745	1.184	0.774	-1.211	-0.748	0.475	0.368	0.25
1253	2.52	0.41	-0.37	-2.51	7	1.465	3			0.79	-0.912	-0.211	0.284	-0.172	-0.778	0.205	0.529	0.343	0.265	-1.724	-0.719	0.002	1.995	-0.345	1.951	-0.731	-0.679	-0.17	-0.499	-0.644	1.056
1254	2.52	-0.58	1.15	3.4	9.88	0.97	3			-1.243	1.052	-0.211	0.818	-0.172	-0.2	2.606	-0.617	-1.92	-0.612	-0.883	-1.846	0.473	2.328	0.071	0.041	-0.064	-0.048	1.337	0.475	-2.717	0.25
1255	3.37	-0.58	1.15	3.4	9.88	1.395	3			0.517	0.691	-0.536	0.818	-0.497	-0.2	2.334	-0.617	-2.485	-0.612	-0.883	-1.846	0.473	2.328	0.071	0.041	-0.064	-0.048	1.337	0.475	-2.717	0.25
1256	0.99	0.41	0.11	-2.51	-0.58	0.7	3			-0.502	-0.282	0.387	0.284	0.424	0.924	-1.037	-1.229	0.975	-0.015	-0.274	-1.091	1.086	0.132	-0.345	-0.426	-0.731	1.396	-0.696	0.464	0.359	0.242
1257	2.52	-0.58	0.11	3.4	9.88	0.97	3			-1.243	1.052	-0.211	-0.892	-0.172	-0.2	0.205	1.083	0.343	-1.749	-0.274	-1.091	1.086	1.566	0.071	0.041	-0.064	-0.048	-0.748	0.475	0.368	0.25
1258	1.72	-1.56	-0.37	-1.42	3.35	0.08	3			-0.808	-0.561	0.105	-0.314	0.144	0.366	2.585	-0.049	-1.297	1.93	0.006	-2.211	-1.419	1.995	1.315	1.164	-1.299	-1.215	0.177	-0.021	-0.071	-0.141
1259	1.72	-0.58	0.61	3.4	3.35	0.57	3			-0.808	-0.561	0.105	0.818	0.144	-0.2	0.507	-0.617	0.648	-0.305	-0.563	-1.474	0.779	1.197	0.071	0.041	-0.064	-0.048	0.177	-0.021	-0.071	-0.141
1260	1.72	-0.58	0.61	8.23	11.66	0.57	3			-0.808	1.537	0.105	-0.892	-2.302	-0.2	0.507	1.083	0.648	-0.305	1.217	-1.474	-0.711	1.197	-0.745	-0.845	0.774	0.826	0.55	0.195	0.151	0.103
1261	1.72	-0.58	0.61	8.23	11.66	0.57	3			-0.808	1.537	0.105	-0.892	-2.302	-0.2	0.507	1.083	0.648	-0.305	1.217	-1.474	-0.711	1.197	-0.745	-0.845	0.774	0.826	0.55	0.195	0.151	0.103
1262	1.72	-0.58	0.61	8.23	11.66	0.57	3			-0.808	1.537	0.105	-0.892	-2.302	-0.2	0.507	1.083	0.648	-0.305	1.217	-1.474	-0.711	1.197	-0.745	-0.845	0.774	0.826	0.55	0.195	0.151	0.103
1263	-3.82	-1.56	-1.85	-4.12	-4.18	-2.69	3			1.591	0.173	-0.74	-2.029	-0.705	3.855	-0.44	-1.781	-0.368	1.131	0.85	-1.136	-0.698	-0.501	2.945	-2.729	-2.95	2.685	-1.121	-2.389	1.98	1.448
1264	0.31	0.41	0.61	-4.12	3.35	0.36	3			-0.244	-0.016	-1.297	-1.529	0.689	2.626	1.139	-1.229	-0.407	-0.305	-2.343	0.208	0.779	1.197	0.196	0.112	-0.179	-0.135	0.177	-0.021	-0.071	-0.141
1265	3.37	0.41	0.61	3.4	3.35	1.89	4			0.517	0.691	1.583	2.096	-0.497	-0.778	-0.133	-1.229	-2.485	-0.305	1.217	-1.474	0.779	-0.223	0.071	0.041	-0.064	-0.048	0.177	-0.021	-0.071	-0.141
1266	1.72	0.41	1.74	3.4	3.35	1.065	2			-0.808	-0.561	0.105	0.284	0.144	0.924	0.507	-1.229	0.648	0.895	0.72	-2.208	0.138	0.52	0.071	0.041	-0.064	-0.048	0.177	-0.021	-0.071	-0.141
1267	1.72	1.49	0.61	3.4	3.35	1.605	2			-0.808	-0.561	0.105	-0.296	0.144	0.339	0.507	-0.048	0.648	-0.305	-0.563	-1.474	0.779	1.197	0.071	0.041	-0.064	-0.048	0.177	-0.021	-0.071	-0.141
1268	2.52	-0.58	-0.37	3.4	3.35	0.97	2			0.79	-0.912	2.207	-0.892	-0.172	1.522	0.205	-0.617	-1.92	-1.4	0.006	-0.719	0.002	1.995	0.071	0.041	-0.064	-0.048	0.177	-0.021	-0.071	-0.141
1269	0.99	0.41	-0.37	7.08	3.35	0.7	2			-0.502	-0.282	0.387	0.284	0.424	-0.778	-1.037	0.529	0.975	-1.4	0.006	-0.719	0.002	1.995	-0.418	-0.474	-0.726	1.468	0.177	-0.021	-0.071	-0.141
1270	1.72	0.41	0.11	-2.51	3.35	1.065	2			1.169	1.537	0.105	0.284	0.144	-0.778	-1.571	0.529	-1.297	-0.015	-0.274	-1.091	-0.342	1.566	-0.345	1.951	-0.731	-0.679	0.177	-0.021	-0.071	-0.141
1271	0.31	0.41	0.61	3.4	3.35	0.36	2			-0.244	-0.016	-1.297	0.284	0.689	-0.778	1.139	0.529	-0.407	-0.305	-0.563	-1.474	0.779	1.197	0.071	0.041	-0.064	-0.048	0.177	-0.021	-0.071	-0.141
1272	0.99	-0.58	0.61	3.4	3.35	0.205	2			-0.502	-0.282	0.387	0.818	0.424	-0.2	0.806	-0.617	-0.807	1.459	1.217	-3.156	-0.711	1.197	0.071	0.041	-0.064	-0.048	0.177	-0.021	-0.071	-0.141
1273	0.99	1.49	1.15	3.4	3.35	1.24	2			-0.502	-2.641	0.387	-0.296	0.424	0.339	0.806	-0.048	0.975	-0.612	-0.883	-0.1	0.473	0.859	0.071	0.041	-0.064	-0.048	0.177	-0.021	-0.071	-0.141
1274	1.72	0.41	0.11	3.4	3.35	1.065	2			-0.808	-0.561	0.105	0.284	0.144	-0.778	0.507	0.529	0.648	-0.015	-0.274	-1.091	-0.342	1.566	0.071	0.041	-0.064	-0.048	0.177	-0.021	-0.071	-0.141
1275	1.72	-0.58	1.15	3.4	11.66	0.57	2			-0.808	-0.561	0.105	0.818	0.144	-0.2	0.507	-0.617	0.648	1.173	0.955	-3.592	-1.119	2.328	0.071	0.041	-0.064	-0.048	0.55	0.195	0.151	0.103
1276	1.72	-0.58	1.74	-0.28	3.35	0.57	2			-0.808	-0.561	0.105	0.818	0.144	-0.2	2.585	-0.617	-1.297	0.895	0.72	-2.208	-1.563	2.096	0.748	0.66	0.431	-2.162	0.177	-0.021	-0.071	-0.141
1277	1.72	0.41	0.61	3.4	3.35	1.065	2			-0.808	-0.561	0.105	0.284	0.144	-0.778	0.507	0.529	0.648	-0.305	-0.563	-1.474	0.779	1.197	0.071	0.041	-0.064	-0.048	0.177	-0.021	-0.071	-0.141
1278	0.99	-0.58	-1.34	3.4	3.35	0.205	2			-0.502	-0.282	0.387	-0.892	0.424	1.522	0.806	-0.617	-0.807	-2.141	0.558	-0.022	0.704	1.268	0.071	0.041	-0.064	-0.048	0.177	-0.021	-0.071	-0.141
1279	1.72	-0.58	0.11	3.4	3.35	0.57	2			-0.808	1.537	0.105	0.818	0.144	-0.2	0.507	-0.617	-1.297	-0.015	-0.274	-1.091	-0.342	1.566	0.071	0.041	-0.064	-0.048	0.177	-0.021	-0.071	-0.141
1280	1.72	1.49	3.22	3.4	3.35	1.605	2			-0.808	-0.561	0.105	-0.296	0.144	0.339	0.507	-0.048	0.648	0.431	0.344	-1.401	-0.72	1.433	0.071	0.041	-0.064	-0.048	0.177	-0.021	-0.071	-0.141
1281	1.72	0.41	0.61	3.4	3.35	1.065	2			-0.808	-0.561	0.105	0.284	0.144	-0.778	0.507	0.529	0.648	-0.305	-0.563	-1.474	0.779	1.197	0.071	0.041	-0.064	-0.048	0.177	-0.021	-0.071	-0.141
1282	2.52	1.49	0.61	3.4	8.36	2.005	2			0.79	-0.912	2.207	-0.296	-0.172	0.339	0.205	-0.048	-1.92	1.459	-0.563	-1.474	-0.711	1.197	0.071	0.041	-0.064	-0.048	-0.349	-0.984	0.787	0.536
1283	1.72	0.41	0.11	3.4	3.35	1.065	2			-0.808	-0.561	0.105	0.284	0.144	-0.778	0.507	0.529	0.648	-0.015	-0.274	-1.091	-0.342	1.566	0.071	0.041	-0.064	-0.048	0.177	-0.021	-0.071	-0.141
1284	-0.32	-0.58	0.11	3.4	-2.01	-0.45	2			0.007	0.236	0.928	-0.892	-0.805	1.522	-0.249	-0.617	-0.044	-0.015	-2.036	0.494	1.086	0.132	0.071	0.041	-0.064	-0.048	2.232	-1.015	0.735	-1.981
1285	1.72	-0.58	-0.37	3.4	3.35	0.57	2			-0.808	-0.561	0.105	0.818	0.144	-0.2	0.507	-0.617	0.648	-1.4	0.006	-0.719	0.002	1.995	0.071	0.041	-0.064	-0.048	0.177	-0.021	-0.071	-0.141
1286	1.72	-0.58	1.74	-2.51	8.36	0.57	2			-0.808	1.537	0.105	-0.892	-2.302	-0.2	-1.571	1.083	2.593	0.895	0.72	-2.208	-1.563	2.096	-0.345	1.951	-0.731	-0.679	-3.555	1.016	0.787	0.536
1287	2.52	-0.58	0.61	3.4	3.35	0.97	2			-1.243	-0.912	-0.211	0.818	-0.172	-1.923	2.606	1.083	0.343	-0.305	-0.563	-1.474	-0.711	2.616	0.071	0.041	-0.064	-0.048	0.177	-0.021	-0.071	-0.141
1288	2.52	-0.58	0.61	-5.73	3.35	0.97	2			-1.243	1.052	-0.211	-0.892	-0.172	1.522	0.205	-0.617	0.343	-0.305	1.217	-1.474	-0.711	1.197	0.753	0.653	0.363	-2.008	0.177	-0.021	-0.071	-0.141
1289	5.13	0.41	0.11	10.84	11.66	2.77	2			0.214	-3.493	0.672	2.096	0.706	-2.48	1.128	0.529	-0.681	-0.015	1.487	-2.676	-1.77	3	0.365	0.322	0.21	0.225	0.55	0.195	0.151	0.103
1290	1.72	1.49	4.32	3.4	3.35	1.605	2			-0.808	-0.561	0.105	-0.296	0.144	0.339	0.507	-0.048	0.648	0.249	0.199	-2.535	0.638	0.884	0.071	0.041	-0.064	-0.048	0.177	-0.021	-0.071	-0.141
1291	3.37	0.41	1.15	3.4	3.35	1.89	2			0.517	0.691	-0.536	0.284	-0.497	-0.778	-0.133	0.529	0.011	1.173	-0.883	-1.846	-1.119	2.328	0.071	0.041	-0.064	-0.048	0.177	-0.021	-0.071	-0.141
1292	1.72	0.41	0.61	3.4	3.35	1.065	2			-0.808	-0.561	0.105	0.284	0.144	-0.778	0.507	0.529	0.648	-0.305	-0.563	-1.474	0.779	1.197	0.071	0.041	-0.064	-0.048	0.177	-0.021	-0.071	-0.141
1293	5.13	0.41	1.74	7.08	11.66	2.77	2			0.214	-3.493	0.672	0.284	-1.398	-0.778	1.128	0.529	1.342	0.895	0.72	-2.208	-1.563	2.096	-0.418	2.104	-0.726	-0.68	0.55	0.195	0.151	0.103
1294	0.31	-1.56	4.32	-9.41	3.35	-0.625	2			-0.244	2.482	0.648	-0.314	0.689	2.11	-0.616	-1.781	-2.152	0.249	0.199	0.388	-1.484	0.884	-0.204	-0.231	-0.354	-0.331	0.177	-0.021	-0.071	-0.141
1295	7.68	1.49	1.15	9.39	11.66	4.585	2			0.06	0.08	0.188	1.551	0.198	-1.462	0.318	-0.048	0.381	1.173	0.955	-3.592	-1.119	2.328	-1.327	0.665	0.435	0.464	0.55	0.195	0.151	0.103
1296	0.31	-1.56	4.32	-9.41	3.35	-0.625	2			-0.244	2.482	0.648	-0.314	0.689	2.11	-0.616	-1.781	-2.152	0.249	0.199	0.388	-1.484	0.884	-0.204	-0.231	-0.354	-0.331	0.177	-0.021	-0.071	-0.141
1297	-0.32	-1.56	1.15	-1.42	-3.1	-0.94	2			0.007	0.236	0.928	-0.314	-0.805	2.11	-0.249	-1.781	-0.044	-0.612	-0.883	-0.1	0.473	0.859	-0.728	1.164	-1.299	0.814	0.364	-0.5	1.255	-1.122
1298	0.99	-0.58	1.74	3.4	11.66	0.205	2			-0.502	-2.641	-1.826	0.818	0.424	-0.2	0.806	-0.617	2.757	-0.972	0.72	-2.208	0.138	2.096	-7.347	0.041	-0.064	7.68	0.55	0.195	0.151	0.103
1299	0.99	1.49	0.11	-2.51	3.35	1.24	2			-0.502	-0.282	0.387	-0.296	0.424	0.339	-1.037	-0.048	0.975	-0.015	1.487	-2.676	-0.342	1.566	-0.345	-0.426	1.31	-0.679	0.177	-0.021	-0.071	-0.141
1300	3.37	0.41	1.15	-0.28	3.35	1.89	2			-1.922	0.691	-0.536	0.284	1.655	-0.778	-0.133	0.529	0.011	-0.612	0.955	-1.846	-1.119	2.328	-1.325	0.66	0.431	0.46	0.177	-0.021	-0.071	-0.141
1301	1.72	0.41	0.11	3.4	3.35	1.065	2			-0.808	-0.561	0.105	0.284	0.144	-0.778	0.507	0.529	0.648	-0.015	-0.274	-1.091	-0.342	1.566	0.071	0.041	-0.064	-0.048	0.177	-0.021	-0.071	-0.141
1302	1.72	1.49	1.15	3.4	7	1.605	2			-0.808	-0.561	0.105	-0.296	0.144	0.339	0.507	-0.048	0.648	-0.612	0.955	-1.846	-1.119	2.328	0.071	0.041	-0.064	-0.048	-0.17	-0.499	-0.644	1.056
1303	4.24	-1.56	1.15	10.84	11.66	1.34	2			0.335	-2.225	-0.917	1.4	1.1	-1.379	1.714	-0.049	-0.33	1.173	0.955	-1.846	-2.712	2.328	0.365	0.322	0.21	0.225	0.55	0.195	0.151	0.103
1304	4.24	1.49	0.61	-1.42	11.66	2.865	2			0.335	0.448	-0.917	1.551	-0.867	-1.462	1.714	-0.048	-0.33	-0.305	-0.563	-1.474	0.779	1.197	-0.728	1.164	0.763	-1.215	0.55	0.195	0.151	0.103
1305	0.99	1.49	1.15	3.4	3.35	1.24	2			-0.502	2.077	-4.038	-0.296	0.424	0.339	0.806	-0.048	0.975	-0.612	-0.883	-0.1	0.473	0.859	0.071	0.041	-0.064	-0.048	0.177	-0.021	-0.071	-0.141
1306	0.99	0.41	3.22	3.4	8.36	0.7	2			-0.502	-0.282	0.387	0.284	0.424	-0.778	-1.037	0.529	0.975	0.431	0.344	-1.401	1.081	-0.332	0.071	0.041	-0.064	-0.048	-0.349	-0.984	0.787	0.536
1307	6.23	1.49	2.41	7.08	8.36	3.86	2			0.123	0.165	0.388	1.551	0.408	-3.263	0.655	1.806	-1.254	0.645	-1.875	-0.834	-0.25	1.838	-0.418	-0.474	1.376	-0.68	-0.349	-0.984	0.787	0.536
1308	2.52	0.41	0.61	-0.28	11.66	1.465	2			-1.243	1.052	-0.211	-1.529	-0.172	0.924	0.205	0.529	0.343	1.459	1.217	-3.156	-2.2	2.616	0.748	-1.505	0.431	0.46	0.55	0.195	0.151	0.103
1309	0.99	-0.58	1.15	3.4	3.35	0.205	2			-0.502	-0.282	0.387	-0.892	-1.745	1.522	0.806	-0.617	0.975	-0.612	-0.883	-0.1	0.473	0.859	0.071	0.041	-0.064	-0.048	0.177	-0.021	-0.071	-0.141
1310	0.99	0.41	0.11	3.4	8.36	0.7	2			-0.502	-0.282	0.387	2.096	0.424	-0.778	0.806	-1.229	-0.807	-0.015	1.487	-2.676	-0.342	1.566	0.071	0.041	-0.064	-0.048	2.858	-0.984	0.787	-1.867
1311	0.99	-0.58	0.11	-1.42	3.35	0.205	2			-0.502	-0.282	0.387	0.818	0.424	-0.2	0.806	-0.617	-0.807	-1.749	-0.274	-1.091	1.086	1.566	-0.728	1.164	-1.299	0.814	0.177	-0.021	-0.071	-0.141
1312	1.72	0.41	0.61	3.4	3.35	1.065	2			-0.808	-0.561	0.105	0.284	0.144	-0.778	0.507	0.529	0.648	-0.305	-0.563	-1.474	0.779	1.197	0.071	0.041	-0.064	-0.048	0.177	-0.021	-0.071	-0.141
1313	-0.93	-2.58	0.61	-9.41	3.35	-1.755	2			0.244	0.464	1.241	-1.467	1.297	2.85	-1.658	-1.215	-1.453	1.459	1.217	-3.156	-2.2	2.616	-0.204	-0.231	-0.354	-0.331	0.177	-0.021	-0.071	-0.141
1314	-0.93	-2.58	0.61	-9.41	3.35	-1.755	2			0.244	0.464	1.241	-1.467	1.297	2.85	-1.658	-1.215	-1.453	1.459	1.217	-3.156	-2.2	2.616	-0.204	-0.231	-0.354	-0.331	0.177	-0.021	-0.071	-0.141
1315	3.37	-1.56	0.61	-9.41	-0.58	0.905	2			0.517	0.691	1.583	-2.029	1.655	2.11	-2.6	-0.049	-2.485	1.459	1.217	-3.156	-2.2	2.616	-0.204	-0.231	-0.354	-0.331	-0.696	0.464	0.359	0.242
1316	0.31	-0.58	0.61	3.4	8.36	-0.135	2			-0.244	-0.016	-1.297	0.818	0.689	-0.2	1.139	-0.617	-0.407	1.459	-0.563	-1.474	-0.711	1.197	0.071	0.041	-0.064	-0.048	2.858	-0.984	0.787	-1.867
1317	0.31	-1.56	1.74	3.4	3.35	-0.625	2			-0.244	-0.016	0.648	-0.314	-1.225	0.366	1.139	-0.049	-0.407	0.895	-1.288	-2.208	0.138	2.096	0.071	0.041	-0.064	-0.048	0.177	-0.021	-0.071	-0.141
1318	0.99	0.41	0.61	3.4	3.35	0.7	2			-0.502	2.077	-1.826	0.284	-1.745	-0.778	0.806	0.529	0.975	-0.305	-0.563	-1.474	0.779	1.197	0.071	0.041	-0.064	-0.048	0.177	-0.021	-0.071	-0.141
1319	0.31	0.41	-2.4	3.4	7	0.36	2			2.147	-0.016	0.648	0.284	0.689	0.924	-2.37	-1.229	-0.407	-1.333	-1.641	-0.87	-0.531	8.162	0.071	0.041	-0.064	-0.048	-0.17	-0.499	-0.644	1.056
1320	1.72	1.49	1.15	3.4	3.35	1.605	2			-0.808	-0.561	0.105	-0.296	0.144	0.339	0.507	-0.048	0.648	-0.612	-0.883	-0.1	0.473	0.859	0.071	0.041	-0.064	-0.048	0.177	-0.021	-0.071	-0.141
1321	1.72	-0.58	-0.37	8.23	9.88	0.57	2			-0.808	1.537	0.105	0.818	0.144	-0.2	-1.571	-0.617	0.648	-1.4	0.006	-0.719	0.002	1.995	1.341	1.184	-1.292	-1.211	-0.748	0.475	0.368	0.25
1322	1.72	1.49	0.11	3.4	3.35	1.605	2			-0.808	-0.561	0.105	-0.296	0.144	0.339	0.507	-0.048	0.648	-0.015	-0.274	-1.091	-0.342	1.566	0.071	0.041	-0.064	-0.048	0.177	-0.021	-0.071	-0.141
1323	4.24	0.41	0.11	3.4	3.35	2.325	2			0.335	0.448	1.047	0.284	-0.867	-0.778	-0.466	0.529	-0.33	-0.015	-0.274	-1.091	-0.342	1.566	0.071	0.041	-0.064	-0.048	0.177	-0.021	-0.071	-0.141
1324	2.52	0.41	1.15	3.4	3.35	1.465	2			0.79	-0.912	-0.211	-1.529	-0.172	0.924	0.205	0.529	0.343	-0.612	-0.883	-0.1	0.473	0.859	0.071	0.041	-0.064	-0.048	0.177	-0.021	-0.071	-0.141
1325	7.68	1.49	1.15	10.84	11.66	4.585	2			0.06	0.08	0.188	-0.296	0.198	-1.462	0.318	1.806	0.381	1.173	0.955	-3.592	-1.119	2.328	0.365	0.322	0.21	0.225	0.55	0.195	0.151	0.103
1326	0.99	0.41	0.11	3.4	3.35	0.7	2			-0.502	-0.282	0.387	0.284	0.424	-0.778	-1.037	0.529	0.975	-0.015	-0.274	-1.091	-0.342	1.566	0.071	0.041	-0.064	-0.048	0.177	-0.021	-0.071	-0.141
1327	0.31	-0.58	2.41	-6.82	3.35	-0.135	2			-0.244	2.482	0.648	-0.892	-1.225	1.522	1.139	-0.617	-2.152	0.645	0.516	-2.659	-0.25	1.838	1.335	-0.841	0.75	-1.202	0.177	-0.021	-0.071	-0.141
1328	2.52	-1.56	1.15	-0.28	3.35	0.48	2			-1.243	1.052	-0.211	1.4	2.273	-1.379	0.205	-0.049	-1.92	1.173	0.955	-3.592	-1.119	2.328	0.748	0.66	0.431	-2.162	0.177	-0.021	-0.071	-0.141
1329	1.72	0.41	0.61	7.08	7	1.065	2			1.169	-0.561	0.105	0.284	0.144	0.924	-1.571	-1.229	0.648	-0.305	1.217	-3.156	-0.711	2.616	-0.418	-0.474	1.376	-0.68	-0.17	-0.499	-0.644	1.056
1330	2.52	-1.56	0.11	3.4	3.35	0.48	2			-1.243	-0.912	2.207	1.4	-0.172	-1.379	0.205	-0.049	0.343	-0.015	-0.274	-1.091	-0.342	1.566	0.071	0.041	-0.064	-0.048	0.177	-0.021	-0.071	-0.141
1331	2.52	1.49	-0.37	3.4	3.35	2.005	2			-1.243	-0.912	-0.211	-2.143	-0.172	0.339	0.205	1.806	2.605	1.93	1.735	-2.211	-1.419	0.481	0.071	0.041	-0.064	-0.048	0.177	-0.021	-0.071	-0.141
1332	0.31	0.41	1.15	3.4	3.35	0.36	2			-0.244	-0.016	0.648	0.284	-1.225	0.924	1.139	-1.229	-0.407	-0.612	-0.883	-0.1	0.473	0.859	0.071	0.041	-0.064	-0.048	0.177	-0.021	-0.071	-0.141
1333	2.52	-0.58	0.11	7.08	3.35	0.97	2			0.79	-0.912	-0.211	-0.892	-0.172	1.522	2.606	-0.617	-1.92	-1.749	1.487	-2.676	-0.342	3	2.383	-0.474	-0.726	-0.68	0.177	-0.021	-0.071	-0.141
1334	1.72	0.41	0.61	-1.42	-0.58	1.065	2			1.169	-0.561	0.105	0.284	2.59	0.924	-1.571	-1.229	-1.297	1.459	1.217	-3.156	-2.2	2.616	1.315	-0.834	0.763	-1.215	-0.696	0.464	0.359	0.242
1335	0.31	-1.56	0.61	-1.42	-0.58	-0.625	2			-0.244	-0.016	0.648	-0.314	0.689	0.366	-0.616	-0.049	-0.407	-0.305	1.217	-3.156	-0.711	2.616	-0.728	1.164	-1.299	0.814	-0.696	0.464	0.359	0.242
1336	1.72	-1.56	1.15	3.4	9.88	0.08	2			1.169	-0.561	0.105	-0.314	0.144	0.366	-1.571	-0.049	0.648	-2.397	0.955	-0.1	0.473	0.859	0.071	0.041	-0.064	-0.048	-0.748	0.475	0.368	0.25
1337	2.52	-0.58	0.61	3.4	3.35	0.97	2			-1.243	1.052	-0.211	-0.892	-0.172	-0.2	2.606	1.083	-1.92	-0.305	1.217	-1.474	-0.711	1.197	0.071	0.041	-0.064	-0.048	0.177	-0.021	-0.071	-0.141
1338	4.24	-0.58	2.41	3.4	7	1.83	2			0.335	0.448	1.047	0.818	-0.867	-0.2	-0.466	-0.617	-0.33	-1.464	0.516	0.992	-0.25	0.136	-7.347	7.843	-0.064	-0.048	-0.17	-0.499	-0.644	1.056
1339	4.24	0.41	1.74	-4.12	7	2.325	2			0.335	0.448	1.047	-1.529	1.1	2.626	1.714	-1.229	-4.958	-0.972	0.72	1.333	-3.264	2.096	0.196	0.112	-0.179	-0.135	-0.17	2.001	1.551	-2.95
1340	2.52	0.41	-0.85	3.4	3.35	1.465	2			0.79	-0.912	-0.211	0.284	-0.172	-0.778	0.205	0.529	0.343	-1.032	1.941	-1.797	-1.132	2.517	0.071	0.041	-0.064	-0.048	0.177	-0.021	-0.071	-0.141
1341	3.37	1.49	2.41	10.84	11.66	2.43	2			-1.922	0.691	-0.536	-0.296	-0.497	-1.462	2.334	1.806	0.011	0.645	0.516	-4.485	1.51	1.838	0.365	0.322	0.21	0.225	0.55	0.195	0.151	0.103
1342	3.37	-0.58	-1.34	-2.51	-2.01	1.395	2			0.517	0.691	-0.536	-0.892	-0.497	1.522	2.334	-0.617	-2.485	-0.662	0.558	-1.442	-0.895	3.179	-0.345	-0.426	1.31	-0.679	-0.096	0.945	-1.333	0.5
1343	1.72	-0.58	0.11	-4.12	-0.58	0.57	2			-0.808	-0.561	0.105	0.818	0.144	-1.923	0.507	1.083	0.648	-0.015	-0.274	-2.676	1.086	1.566	0.196	0.112	-0.179	-0.135	-0.696	0.464	0.359	0.242
1344	-0.93	-0.58	0.61	3.4	9.88	-0.755	2			0.244	0.464	-0.507	0.818	-0.449	-0.2	-1.658	-0.617	2.052	-0.305	-0.563	0.208	-0.711	1.197	0.071	0.041	-0.064	-0.048	-0.748	0.475	0.368	0.25
1345	2.52	1.49	1.74	-4.12	-0.58	2.005	2			-1.243	1.052	-0.211	-0.296	2.273	0.339	0.205	-0.048	-1.92	0.895	0.72	1.333	-3.264	0.52	0.196	0.112	-0.179	-0.135	-0.696	0.464	0.359	0.242
1346	0.31	0.41	0.11	3.4	3.35	0.36	2			-2.636	-0.016	0.648	0.284	-1.225	-0.778	1.139	0.529	1.338	-0.015	-0.274	-2.676	1.086	1.566	0.071	0.041	-0.064	-0.048	0.177	-0.021	-0.071	-0.141
1347	1.72	0.41	-0.37	-0.28	3.35	1.065	2			-0.808	-0.561	0.105	0.284	0.144	0.924	0.507	-1.229	0.648	0.265	0.006	-2.211	0.002	1.995	-1.325	0.66	0.431	0.46	0.177	-0.021	-0.071	-0.141
1348	0.31	-0.58	-0.37	3.4	3.35	-0.135	2			-0.244	-0.016	-1.297	0.818	0.689	-0.2	1.139	-0.617	-0.407	-1.4	0.006	-0.719	0.002	1.995	0.071	0.041	-0.064	-0.048	0.177	-0.021	-0.071	-0.141
1349	0.99	0.41	0.61	3.4	-0.58	0.7	2			-0.502	-0.282	0.387	-1.529	0.424	0.924	0.806	0.529	-0.807	-0.305	-0.563	-1.474	0.779	1.197	0.071	0.041	-0.064	-0.048	1.288	-2.138	0.359	0.242
1350	0.31	0.41	0.11	-0.28	3.35	0.36	2			-0.244	-0.016	-1.297	0.284	0.689	0.924	-0.616	-1.229	1.338	-1.749	1.487	-1.091	-0.342	1.566	0.748	-1.505	0.431	0.46	0.177	-0.021	-0.071	-0.141
1351	2.52	0.41	0.61	3.4	3.35	1.465	2			0.79	-0.912	-0.211	0.284	-0.172	-0.778	0.205	0.529	0.343	-0.305	-0.563	-1.474	-0.711	2.616	0.071	0.041	-0.064	-0.048	0.177	-0.021	-0.071	-0.141
1352	0.99	-0.58	1.15	-0.28	-3.1	0.205	2			-0.502	-0.282	0.387	-0.892	0.424	1.522	0.806	-0.617	-0.807	-0.612	0.955	-1.846	-1.119	2.328	0.748	0.66	0.431	-2.162	2.544	-0.5	-0.72	-1.122
1353	4.24	0.41	0.61	3.4	8.36	2.325	2			0.335	0.448	-0.917	0.284	-0.867	0.924	-0.466	-1.229	1.984	-0.305	1.217	-3.156	-0.711	2.616	0.071	0.041	-0.064	-0.048	-0.349	1.016	0.787	-1.867
1354	2.52	2.62	1.15	-4.12	9.88	2.57	2			0.79	-0.912	-0.211	-0.924	-0.172	1.58	0.205	-0.657	0.343	-0.612	0.955	-1.846	0.473	0.859	0.196	0.112	-0.179	-0.135	-0.748	0.475	0.368	0.25
1355	1.72	-0.58	0.11	-7.96	3.35	0.57	2			-0.808	1.537	0.105	0.818	0.144	-0.2	0.507	-0.617	-1.297	-0.015	1.487	-2.676	-1.77	3	-0.42	-0.476	-0.728	1.456	-5.372	9.694	-0.071	-0.141
1356	1.72	0.41	-0.85	-4.12	-0.58	1.065	2			-0.808	1.537	0.105	0.284	2.59	-0.778	-1.571	0.529	-1.297	-1.032	1.941	-1.797	-1.132	2.517	0.196	2.953	-0.179	-2.955	-0.696	0.464	0.359	0.242
1357	2.52	0.41	-0.37	-0.28	3.35	1.465	2			0.79	-0.912	-0.211	-1.529	-0.172	0.924	0.205	0.529	0.343	0.265	1.735	-2.211	-1.419	1.995	-1.325	0.66	0.431	0.46	0.177	-0.021	-0.071	-0.141
1358	0.31	-1.56	1.15	-4.12	3.35	-0.625	2			-0.244	-0.016	0.648	-0.314	0.689	0.366	-0.616	-0.049	-0.407	-0.612	0.955	-3.592	0.473	2.328	0.196	0.112	-0.179	-0.135	0.177	-0.021	-0.071	-0.141
1359	0.99	-2.58	-0.37	-6.82	3.35	-0.795	2			-0.502	2.077	0.387	-1.467	0.424	2.85	-1.037	-1.215	-0.807	0.265	0.006	-2.211	-1.419	3.509	-0.743	1.175	0.75	-1.202	0.177	-0.021	-0.071	-0.141
1360	1.72	0.41	-0.37	-1.42	3.35	1.065	2			-2.784	1.537	0.105	0.284	0.144	-0.778	0.507	0.529	0.648	0.265	0.006	-0.719	0.002	0.481	1.315	1.164	-1.299	-1.215	0.177	-0.021	-0.071	-0.141
1361	1.72	0.41	0.61	-2.51	-0.58	1.065	2			1.169	-0.561	0.105	0.284	0.144	-0.778	0.507	0.529	-1.297	-0.305	1.217	-1.474	-2.2	2.616	-0.345	1.951	-0.731	-0.679	-0.696	0.464	0.359	0.242
1362	1.72	0.41	1.15	3.4	-2.01	1.065	2			-0.808	-0.561	0.105	0.284	0.144	0.924	0.507	-1.229	0.648	-0.612	0.955	-1.846	0.473	0.859	0.071	0.041	-0.064	-0.048	-0.096	0.945	-1.333	0.5
1363	1.72	-0.58	0.11	-5.73	3.35	0.57	2			-0.808	-0.561	0.105	-0.892	0.144	-0.2	0.507	1.083	0.648	-0.015	-0.274	-1.091	-0.342	1.566	-1.277	0.653	0.363	0.405	0.177	-0.021	-0.071	-0.141
1364	1.72	0.41	0.61	3.4	3.35	1.065	2			-0.808	-0.561	0.105	0.284	0.144	0.924	0.507	-1.229	0.648	-0.305	1.217	-3.156	0.779	1.197	0.071	0.041	-0.064	-0.048	0.177	-0.021	-0.071	-0.141
1365	2.52	0.41	0.61	3.4	3.35	1.465	2			-1.243	1.052	-0.211	0.284	-0.172	0.924	0.205	-1.229	0.343	-0.305	1.217	-3.156	0.779	1.197	0.071	0.041	-0.064	-0.048	0.177	-0.021	-0.071	-0.141
1366	0.99	-0.58	1.74	-0.28	3.35	0.205	4			-0.502	-0.282	0.387	0.818	-1.745	-0.2	0.806	-0.617	0.975	-0.972	-1.288	-0.437	0.138	2.096	-1.325	0.66	0.431	0.46	0.177	-0.021	-0.071	-0.141
1367	1.72	-0.58	1.74	3.4	3.35	0.57	4			1.169	-0.561	0.105	-0.892	-2.302	1.522	0.507	-0.617	0.648	-0.972	-1.288	-0.437	0.138	2.096	0.071	0.041	-0.064	-0.048	0.177	-0.021	-0.071	-0.141
1368	6.23	0.41	1.15	3.4	3.35	3.32	3			0.123	-6.058	0.388	0.284	0.408	-0.778	0.655	0.529	0.784	-0.612	0.955	-1.846	-1.119	2.328	0.071	0.041	-0.064	-0.048	0.177	-0.021	-0.071	-0.141
1369	3.37	1.49	2.41	10.84	11.66	2.43	3			-1.922	-1.43	-0.536	-2.143	-0.497	0.339	2.334	1.806	2.507	0.645	-1.875	-0.834	-0.25	1.838	0.365	0.322	0.21	0.225	0.55	0.195	0.151	0.103
1370	4.24	1.49	1.15	-4.12	3.35	2.865	3			0.335	0.448	1.047	-0.296	-0.867	0.339	-0.466	-0.048	-0.33	-0.612	-0.883	-0.1	0.473	0.859	0.196	0.112	-0.179	-0.135	0.177	-0.021	-0.071	-0.141
1371	0.31	-0.58	1.15	-5.73	-0.58	-0.135	3			-0.244	-0.016	0.648	-0.892	0.689	1.522	-0.616	-0.617	-0.407	1.173	-0.883	-1.846	0.473	0.859	0.753	0.653	0.363	-2.008	-0.696	0.464	0.359	0.242
1372	-0.32	-1.56	2.41	-5.73	7	-0.94	3			2.503	2.609	-2.662	-2.029	0.977	3.855	-0.249	-1.781	-1.795	0.645	-1.875	-0.834	-0.25	1.838	-1.277	0.653	0.363	0.405	5.559	-0.499	-0.644	-0.947
1373	2.52	0.41	1.15	-9.41	3.35	1.465	3			0.79	1.052	-0.211	-1.529	2.273	0.924	-2.196	0.529	-1.92	-0.612	-0.883	-0.1	0.473	0.859	-0.204	-0.231	-0.354	-0.331	0.177	-0.021	-0.071	-0.141
1374	-0.32	-1.56	0.61	-9.41	3.35	-0.94	3			0.007	0.236	-0.867	-0.314	0.977	2.11	-0.249	-1.781	-0.044	-0.305	-0.563	-1.474	0.779	1.197	-0.204	-0.231	-0.354	-0.331	0.177	-0.021	-0.071	-0.141
1375	2.52	0.41	1.74	-4.12	11.66	1.465	3			0.79	1.052	-0.211	0.284	-0.172	-0.778	-2.196	0.529	0.343	0.895	-1.288	-2.208	1.839	0.52	-2.552	0.112	2.592	-0.135	0.55	0.195	0.151	0.103
1376	1.72	0.41	1.74	8.23	3.35	1.065	3			-0.808	-0.561	0.105	0.284	0.144	-0.778	0.507	0.529	0.648	-0.972	-1.288	-0.437	0.138	2.096	-0.745	-0.845	0.774	0.826	0.177	-0.021	-0.071	-0.141
1377	1.72	-0.58	1.15	-1.42	-0.58	0.57	3			-0.808	-0.561	0.105	-0.892	0.144	1.522	0.507	-0.617	0.648	-0.612	-0.883	-0.1	0.473	0.859	-0.728	1.164	0.763	-1.215	-0.696	0.464	0.359	0.242
1378	1.72	2.62	2.41	-4.12	3.35	2.17	3			-0.808	1.537	-2.364	0.949	0.144	-0.268	0.507	-0.657	0.648	0.645	-1.875	-0.834	-0.25	1.838	0.196	0.112	-0.179	-0.135	0.177	-0.021	-0.071	-0.141
1379	-0.32	-1.56	-0.85	-0.28	3.35	-0.94	1			2.503	0.236	-0.867	1.4	0.977	0.366	-0.249	-1.781	-1.795	-1.032	-3.037	-0.366	1.817	2.517	-1.325	0.66	0.431	0.46	0.177	-0.021	-0.071	-0.141
1380	0.31	0.41	1.15	-2.51	-3.1	0.36	3			-0.244	-0.016	0.648	0.284	0.689	-0.778	-0.616	0.529	-0.407	-0.612	-0.883	-0.1	0.473	0.859	-0.345	1.951	-0.731	-0.679	0.364	-0.5	-0.72	0.863
1381	-1.5	1.49	1.15	-1.42	3.35	-0.005	3			-1.669	-1.227	1.569	-0.296	-0.123	0.339	0.42	-0.048	0.63	-0.612	-0.883	-0.1	0.473	0.859	-0.728	-0.834	0.763	0.814	0.177	-0.021	-0.071	-0.141
1382	0.99	0.41	0.61	-1.42	3.35	0.7	3			1.645	2.077	0.387	0.284	-1.745	0.924	-1.037	-1.229	-0.807	1.459	-0.563	-1.474	0.779	-0.223	1.315	-0.834	0.763	-1.215	0.177	-0.021	-0.071	-0.141
1383	3.37	-0.58	1.15	3.4	3.35	1.395	1			0.517	-1.43	-0.536	-0.892	1.655	-0.2	-0.133	1.083	0.011	-0.612	-0.883	-0.1	-1.119	2.328	0.071	0.041	-0.064	-0.048	0.177	-0.021	-0.071	-0.141
1384	0.99	-0.58	1.15	-2.51	3.35	0.205	3			-0.502	-0.282	0.387	-0.892	0.424	-0.2	0.806	1.083	-0.807	-0.612	-0.883	-0.1	0.473	0.859	-0.345	-0.426	1.31	-0.679	0.177	-0.021	-0.071	-0.141
1385	2.52	-0.58	0.11	-2.51	-2.01	0.97	3			0.79	-0.912	-0.211	-0.892	2.273	-0.2	-2.196	1.083	0.343	-0.015	-0.274	-1.091	-0.342	1.566	-0.345	1.951	-0.731	-0.679	2.232	-1.015	-1.333	0.5
1386	-0.93	-0.58	1.74	-4.12	11.66	-0.755	3			0.244	0.464	1.241	-0.892	-0.449	3.245	0.094	-2.316	-1.453	0.895	-1.288	-0.437	0.138	0.52	0.196	0.112	-0.179	-0.135	0.55	0.195	0.151	0.103
1387	2.52	-0.58	0.61	-0.28	3.35	0.97	3			0.79	-2.876	2.207	-0.892	-0.172	1.522	2.606	-0.617	-1.92	-0.305	-0.563	-1.474	-0.711	2.616	-1.325	0.66	0.431	0.46	0.177	-0.021	-0.071	-0.141
1388	3.37	0.41	0.11	3.4	3.35	1.89	2			0.517	-1.43	-0.536	0.284	-0.497	-0.778	2.334	0.529	0.011	-0.015	-0.274	-1.091	1.086	0.132	0.071	0.041	-0.064	-0.048	0.177	-0.021	-0.071	-0.141
1389	7.68	1.49	1.74	3.4	11.66	4.585	2			0.06	0.08	0.188	-0.296	0.198	-1.462	0.318	1.806	0.381	0.895	0.72	-3.979	0.138	2.096	0.071	0.041	-0.064	-0.048	0.55	0.195	0.151	0.103
1390	-0.93	-1.56	0.11	3.4	3.35	-1.245	2			-2.122	0.464	-0.507	-0.314	1.297	0.366	0.094	-0.049	0.299	-0.015	-0.274	-1.091	-0.342	1.566	0.071	0.041	-0.064	-0.048	0.177	-0.021	-0.071	-0.141
1391	0.99	-0.58	0.61	-0.28	-0.58	0.205	2			-0.502	2.077	-1.826	0.818	0.424	-1.923	0.806	1.083	-0.807	1.459	-2.343	0.208	-0.711	1.197	0.748	0.66	0.431	-2.162	1.288	0.464	0.359	-4.06
1392	0.31	-0.58	0.61	3.4	3.35	-0.135	2			-0.244	-0.016	0.648	-0.892	-1.225	1.522	1.139	-0.617	-0.407	-2.068	-0.563	0.208	0.779	1.197	0.071	0.041	-0.064	-0.048	0.177	-0.021	-0.071	-0.141
1393	0.31	-0.58	0.61	-2.51	3.35	-0.135	2			-2.636	-0.016	0.648	-0.892	0.689	1.522	1.139	-0.617	-0.407	-2.068	-0.563	0.208	0.779	1.197	-0.345	-0.426	1.31	-0.679	0.177	-0.021	-0.071	-0.141
1394	-0.93	-0.58	-0.37	3.4	3.35	-0.755	2			-2.122	-1.661	-0.507	-0.892	-0.449	-0.2	1.846	1.083	2.052	-1.4	-1.724	-0.719	1.423	1.995	0.071	0.041	-0.064	-0.048	0.177	-0.021	-0.071	-0.141
1395	1.72	0.41	0.61	3.4	7	1.065	2			-0.808	-0.561	0.105	0.284	0.144	-0.778	0.507	0.529	0.648	-0.305	-0.563	0.208	-0.711	1.197	0.071	0.041	-0.064	-0.048	-0.17	-0.499	-0.644	1.056
1396	1.72	1.49	-0.37	-6.82	-3.1	1.605	2			-0.808	-0.561	0.105	-0.296	0.144	0.339	0.507	-0.048	0.648	-3.065	0.006	0.772	1.423	0.481	-0.743	-0.841	-1.281	2.812	2.544	-0.5	-0.72	-1.122
1397	2.52	-1.56	1.15	3.4	3.35	0.48	2			-1.243	-0.912	-0.211	-0.314	-0.172	0.366	2.606	-0.049	0.343	-0.612	-0.883	-0.1	0.473	0.859	0.071	0.041	-0.064	-0.048	0.177	-0.021	-0.071	-0.141
1398	0.99	1.49	-0.37	-0.28	3.35	1.24	2			-0.502	-0.282	0.387	1.551	0.424	-1.462	-1.037	-0.048	0.975	0.265	0.006	-2.211	0.002	1.995	-1.325	0.66	0.431	0.46	0.177	-0.021	-0.071	-0.141
1399	-0.32	-0.58	-0.37	-0.28	3.35	-0.45	2			0.007	0.236	-0.867	-0.892	-0.805	1.522	1.498	-0.617	-0.044	0.265	-1.724	-0.719	1.423	0.481	0.748	-1.505	0.431	0.46	0.177	-0.021	-0.071	-0.141
1400	1.72	0.41	1.15	7.08	9.88	1.065	2			-0.808	-0.561	0.105	0.284	0.144	-0.778	0.507	0.529	0.648	-0.612	-0.883	-0.1	0.473	0.859	2.383	-0.474	-0.726	-0.68	-0.748	0.475	0.368	0.25
1401	-0.32	-0.58	1.15	3.4	-0.58	-0.45	2			0.007	2.609	-0.867	-0.892	-0.805	1.522	-0.249	-0.617	-0.044	-0.612	-0.883	-0.1	0.473	0.859	0.071	0.041	-0.064	-0.048	1.288	-2.138	0.359	0.242
1402	1.72	1.49	0.61	-1.42	3.35	1.605	2			-0.808	-0.561	0.105	-0.296	0.144	0.339	0.507	-0.048	0.648	-0.305	-0.563	0.208	0.779	-0.223	-2.77	1.164	0.763	0.814	0.177	-0.021	-0.071	-0.141
1403	1.72	0.41	1.15	7.08	9.88	1.065	2			-0.808	-0.561	0.105	0.284	0.144	-0.778	0.507	0.529	0.648	-0.612	-0.883	-0.1	0.473	0.859	2.383	-0.474	-0.726	-0.68	-0.748	0.475	0.368	0.25
1404	0.99	-1.56	-0.37	3.4	3.35	-0.285	2			1.645	-0.282	-1.826	-0.314	-1.745	0.366	0.806	-0.049	0.975	-1.4	-1.724	0.772	1.423	0.481	0.071	0.041	-0.064	-0.048	0.177	-0.021	-0.071	-0.141
1405	1.72	-0.58	1.15	-0.28	3.35	0.57	2			1.169	1.537	0.105	-0.892	-2.302	1.522	0.507	-0.617	-1.297	-0.612	-0.883	-1.846	0.473	2.328	-1.325	0.66	0.431	0.46	0.177	-0.021	-0.071	-0.141
1406	1.72	-0.58	0.61	-0.28	3.35	0.57	2			1.169	1.537	0.105	-0.892	-2.302	1.522	0.507	-0.617	-1.297	-0.305	-0.563	0.208	-0.711	1.197	-1.325	0.66	0.431	0.46	0.177	-0.021	-0.071	-0.141
1407	0.31	-1.56	0.11	-2.51	3.35	-0.625	2			-0.244	-0.016	0.648	-0.314	0.689	2.11	-0.616	-1.781	-0.407	-0.015	-0.274	-2.676	-0.342	3	-0.345	-2.803	1.31	1.396	0.177	-0.021	-0.071	-0.141
1408	0.99	-2.58	-0.85	-0.28	-2.01	-0.795	2			1.645	2.077	0.387	0.274	-1.745	0.989	0.806	-1.215	-2.588	-1.032	1.941	-1.797	0.343	0.849	0.748	0.66	0.431	-2.162	-0.096	-1.015	0.735	0.5
1409	3.37	2.62	5.79	10.84	11.66	2.995	2			-1.922	-1.43	-0.536	0.949	-0.497	-0.268	2.334	-0.657	2.507	0.119	0.095	0.186	0.306	0.428	0.365	0.322	0.21	0.225	0.55	0.195	0.151	0.103
1410	0.31	-1.56	-0.37	-4.12	-2.01	-0.625	2			2.147	2.482	-1.297	-0.314	0.689	2.11	-0.616	-1.781	-2.152	-1.4	0.006	-0.719	0.002	1.995	0.196	0.112	-0.179	-0.135	2.232	-1.015	-1.333	0.5
1411	2.52	0.41	0.61	10.84	8.36	1.465	2			-1.243	-0.912	-0.211	0.284	2.273	-0.778	0.205	0.529	0.343	-0.305	1.217	0.208	-2.2	1.197	0.365	0.322	0.21	0.225	2.858	-0.984	-1.27	0.536
1412	0.99	-0.58	1.15	3.4	11.66	0.205	2			-0.502	-0.282	0.387	0.818	0.424	-0.2	0.806	-0.617	-0.807	-0.612	-0.883	-0.1	0.473	0.859	0.071	0.041	-0.064	-0.048	0.55	0.195	0.151	0.103
1413	0.99	-0.58	-0.85	-0.28	3.35	0.205	2			-0.502	-0.282	0.387	-0.892	0.424	1.522	0.806	-0.617	-0.807	-1.032	-1.377	1.065	0.343	0.849	0.748	0.66	0.431	-2.162	0.177	-0.021	-0.071	-0.141
1414	0.99	1.49	0.11	-1.42	-0.58	1.24	2			-0.502	-0.282	0.387	-0.296	0.424	0.339	0.806	-0.048	-0.807	-0.015	-0.274	-1.091	-0.342	1.566	-0.728	1.164	0.763	-1.215	1.288	-2.138	0.359	0.242
1415	0.31	-0.58	0.61	-2.51	3.35	-0.135	2			-0.244	-0.016	-1.297	-0.892	-1.225	1.522	1.139	-0.617	1.338	-0.305	-0.563	-1.474	0.779	1.197	-0.345	-0.426	1.31	-0.679	0.177	-0.021	-0.071	-0.141
1416	2.52	-0.58	3.22	3.4	7	0.97	2			0.79	1.052	-0.211	0.818	-0.172	-0.2	0.205	-0.617	-1.92	-2.271	0.344	-1.401	1.081	1.433	0.071	0.041	-0.064	-0.048	-0.17	2.001	-2.84	1.056
1417	1.72	0.41	1.15	7.08	3.35	1.065	2			-0.808	-0.561	0.105	0.284	0.144	-0.778	0.507	0.529	0.648	-0.612	-0.883	-0.1	0.473	0.859	2.383	-0.474	-0.726	-0.68	0.177	-0.021	-0.071	-0.141
1418	-1.5	-0.58	-0.37	3.4	3.35	-1.04	2			-1.669	0.688	-0.18	0.818	-0.123	-0.2	0.42	-0.617	0.63	-1.4	-1.724	0.772	1.423	0.481	0.071	0.041	-0.064	-0.048	0.177	-0.021	-0.071	-0.141
1419	-0.93	-0.58	0.61	-0.28	3.35	-0.755	2			-2.122	0.464	-0.507	-0.892	1.297	1.522	0.094	-0.617	0.299	-0.305	-0.563	0.208	-0.711	1.197	-1.325	0.66	0.431	0.46	0.177	-0.021	-0.071	-0.141
1420	1.72	0.41	-0.37	-0.28	-3.1	1.065	2			-0.808	-0.561	0.105	-1.529	0.144	0.924	0.507	0.529	0.648	-1.4	0.006	-0.719	0.002	1.995	-1.325	0.66	0.431	0.46	0.364	-0.5	1.255	-1.122
1421	0.31	-1.56	2.41	3.4	-3.1	-0.625	2			-0.244	2.482	-1.297	-0.314	-1.225	0.366	1.139	-0.049	-0.407	0.645	0.516	-2.659	-0.25	1.838	0.071	0.041	-0.064	-0.048	0.364	1.584	-0.72	-1.122
1422	0.99	-0.58	0.61	9.39	3.35	0.205	2			-0.502	-0.282	0.387	0.818	0.424	-0.2	0.806	-0.617	-0.807	-2.068	-0.563	0.208	0.779	1.197	0.753	0.665	0.435	-2.155	0.177	-0.021	-0.071	-0.141
1423	3.37	1.49	0.11	3.4	3.35	2.43	2			0.517	0.691	-0.536	-0.296	-0.497	0.339	-0.133	-0.048	0.011	-0.015	-0.274	-1.091	-0.342	1.566	0.071	0.041	-0.064	-0.048	0.177	-0.021	-0.071	-0.141
1424	0.99	0.41	0.61	3.4	3.35	0.7	2			-0.502	-0.282	0.387	0.284	-1.745	-0.778	0.806	0.529	0.975	-0.305	-0.563	0.208	0.779	-0.223	0.071	0.041	-0.064	-0.048	0.177	-0.021	-0.071	-0.141
1425	5.13	1.49	0.11	8.23	3.35	3.31	2			0.214	0.286	-1.472	1.551	0.706	-3.263	1.128	1.806	-0.681	-0.015	-0.274	-2.676	-0.342	3	1.341	1.184	-1.292	-1.211	0.177	-0.021	-0.071	-0.141
1426	0.31	-0.58	0.61	-1.42	3.35	-0.135	2			-0.244	-0.016	0.648	-0.892	-1.225	1.522	1.139	-0.617	-0.407	-0.305	-0.563	0.208	-0.711	1.197	-0.728	-0.834	0.763	0.814	0.177	-0.021	-0.071	-0.141
1427	0.99	0.41	0.11	-4.12	3.35	0.7	2			-0.502	-0.282	0.387	0.284	0.424	-0.778	-1.037	0.529	0.975	-0.015	-0.274	-1.091	-0.342	1.566	0.196	0.112	-0.179	-0.135	0.177	-0.021	-0.071	-0.141
1428	0.99	1.49	1.15	3.4	3.35	1.24	3			-2.65	-0.282	0.387	-0.296	0.424	0.339	0.806	-0.048	0.975	-0.612	-0.883	-0.1	0.473	0.859	0.071	0.041	-0.064	-0.048	0.177	-0.021	-0.071	-0.141
1429	1.72	0.41	1.74	8.23	3.35	1.065	3			-0.808	-0.561	0.105	0.284	0.144	-0.778	0.507	0.529	0.648	-0.972	-1.288	-0.437	0.138	2.096	-0.745	1.184	0.774	-1.211	0.177	-0.021	-0.071	-0.141
1430	0.31	-0.58	0.61	-0.28	3.35	-0.135	3			-0.244	-0.016	-1.297	-0.892	0.689	1.522	1.139	-0.617	-0.407	-0.305	-0.563	-1.474	0.779	1.197	0.748	0.66	-2.308	0.46	0.177	-0.021	-0.071	-0.141
1431	0.99	-0.58	1.15	-0.28	3.35	0.205	3			-0.502	-0.282	0.387	0.818	0.424	-0.2	0.806	-0.617	-0.807	1.173	-0.883	-1.846	0.473	0.859	-1.325	0.66	0.431	0.46	0.177	-0.021	-0.071	-0.141
1432	0.99	0.41	0.61	-1.42	3.35	0.7	3			-0.502	2.077	0.387	0.284	0.424	0.924	-1.037	-1.229	-0.807	-0.305	-0.563	-1.474	0.779	1.197	-0.728	-0.834	0.763	0.814	0.177	-0.021	-0.071	-0.141
1433	1.72	2.62	4.32	8.23	3.35	2.17	3			-0.808	-0.561	0.105	-0.924	0.144	1.58	0.507	-0.657	0.648	0.249	0.199	0.388	-1.484	0.884	1.341	-0.845	0.774	-1.211	0.177	-0.021	-0.071	-0.141
1434	0.31	1.49	0.61	3.4	-0.58	0.9	3			-0.244	-0.016	0.648	-0.296	0.689	2.14	-0.616	-1.903	-0.407	1.459	1.217	-3.156	0.779	-0.223	0.071	0.041	-0.064	-0.048	-0.696	0.464	0.359	0.242
1435	0.99	0.41	2.41	3.4	-3.1	0.7	3			-0.502	-0.282	0.387	0.284	0.424	-0.778	0.806	0.529	-0.807	0.645	0.516	-0.834	-2.01	1.838	0.071	0.041	-0.064	-0.048	0.364	-0.5	-0.72	0.863
1436	2.52	-0.58	1.15	3.4	3.35	0.97	3			0.79	-2.876	-0.211	0.818	-0.172	-0.2	2.606	-0.617	0.343	1.173	-0.883	-1.846	-1.119	2.328	0.071	0.041	-0.064	-0.048	0.177	-0.021	-0.071	-0.141
1437	0.31	-0.58	3.22	-4.12	-3.1	-0.135	3			-0.244	-0.016	-1.297	-0.892	-1.225	1.522	1.139	-0.617	1.338	0.431	0.344	0.67	-2.521	1.433	0.196	0.112	-0.179	-0.135	0.364	1.584	-0.72	-1.122
1438	-2.59	-0.58	-0.85	-9.41	-6.6	-1.585	3			-2.678	1.218	0.448	0.818	0.505	1.522	1.101	-2.316	-0.678	-2.601	0.282	-0.366	0.343	2.517	-0.204	-0.231	-0.354	-0.331	-0.338	-0.946	0.754	0.424
1439	0.31	-0.58	0.61	3.4	3.35	-0.135	3			-0.244	-0.016	0.648	-0.892	-1.225	1.522	1.139	-0.617	-0.407	-0.305	-0.563	-1.474	0.779	1.197	0.071	0.041	-0.064	-0.048	0.177	-0.021	-0.071	-0.141
1440	-0.32	-0.58	1.15	-1.42	3.35	-0.45	3			0.007	2.609	0.928	-0.892	-0.805	1.522	-0.249	-0.617	-1.795	-0.612	-0.883	-1.846	0.473	2.328	-0.728	1.164	0.763	-1.215	0.177	-0.021	-0.071	-0.141
1441	0.31	-0.58	1.74	-2.51	3.35	-0.135	3			-0.244	2.482	-1.297	-0.892	0.689	1.522	-0.616	-0.617	-0.407	-0.972	0.72	-2.208	0.138	2.096	-0.345	1.951	-0.731	-0.679	0.177	-0.021	-0.071	-0.141
1442	-0.32	-0.58	0.61	-0.28	-3.1	-0.45	3			0.007	0.236	0.928	-0.892	-0.805	1.522	-0.249	-0.617	-0.044	-0.305	-0.563	-1.474	0.779	1.197	0.748	-1.505	0.431	0.46	0.364	1.584	-0.72	-1.122
1443	-0.32	-1.56	0.11	-0.28	-0.58	-0.94	3			0.007	0.236	-0.867	-0.314	0.977	0.366	-0.249	-0.049	-0.044	-0.015	-0.274	-1.091	-0.342	1.566	-1.325	0.66	0.431	0.46	1.288	-2.138	0.359	0.242
1444	-0.93	-1.56	0.11	-7.96	-0.58	-1.245	3			0.244	0.464	1.241	-0.314	-0.449	2.11	0.094	-1.781	-1.453	1.718	1.487	-2.676	-1.77	1.566	2.374	-0.476	-0.728	-0.683	-0.696	0.464	0.359	0.242
1445	-0.32	-0.58	1.15	10.84	11.66	-0.45	2			0.007	0.236	-0.867	0.818	-0.805	-0.2	1.498	-0.617	-0.044	-2.397	-0.883	-0.1	2.066	0.859	0.365	0.322	0.21	0.225	0.55	0.195	0.151	0.103
1446	2.52	2.62	1.74	-0.28	-4.18	2.57	3			-1.243	-0.912	-0.211	-0.924	-0.172	-0.268	2.606	1.176	0.343	0.895	0.72	-2.208	-1.563	2.096	-1.325	0.66	0.431	0.46	-1.121	2.285	-0.267	-0.585
1447	-0.93	-1.56	1.15	-2.51	-0.58	-1.245	3			0.244	0.464	-0.507	-0.314	-0.449	2.11	0.094	-1.781	0.299	-0.612	-0.883	-0.1	0.473	0.859	-0.345	-0.426	1.31	-0.679	-0.696	0.464	0.359	0.242
1448	-0.93	-0.58	0.11	-2.51	-0.58	-0.755	3			0.244	0.464	-0.507	-0.892	-0.449	1.522	0.094	-0.617	0.299	-0.015	-0.274	-1.091	-0.342	1.566	-0.345	-0.426	-0.731	1.396	-0.696	0.464	0.359	0.242
1449	-0.93	-2.58	0.61	-4.12	3.35	-1.755	3			0.244	2.589	-0.507	-1.467	-0.449	2.85	0.094	-1.215	-1.453	1.459	1.217	-3.156	-2.2	2.616	0.196	0.112	-0.179	-0.135	0.177	-0.021	-0.071	-0.141
1450	-0.93	-0.58	1.15	3.4	3.35	-0.755	5			0.244	0.464	-0.507	-0.892	-0.449	1.522	0.094	-0.617	0.299	-0.612	-0.883	-0.1	0.473	0.859	0.071	0.041	-0.064	-0.048	0.177	-0.021	-0.071	-0.141
1451	-2.05	-1.56	0.61	-2.51	-0.58	-1.805	3			0.675	0.934	-1.618	-2.029	1.943	3.855	-1.048	-1.781	-0.885	1.459	1.217	-3.156	-2.2	2.616	-0.345	-0.426	1.31	-0.679	-0.696	0.464	0.359	0.242
1452	0.99	-0.58	1.15	3.4	3.35	0.205	3			-0.502	-0.282	-1.826	-0.892	0.424	-0.2	0.806	1.083	0.975	-0.612	-0.883	-1.846	0.473	2.328	0.071	0.041	-0.064	-0.048	0.177	-0.021	-0.071	-0.141
1453	0.99	-0.58	1.15	-0.28	3.35	0.205	3			-0.502	-0.282	0.387	-0.892	0.424	1.522	0.806	-0.617	-0.807	-0.612	-0.883	-0.1	0.473	0.859	0.748	-1.505	0.431	0.46	0.177	-0.021	-0.071	-0.141
1454	0.99	0.41	0.11	9.39	3.35	0.7	3			-0.502	-0.282	0.387	0.284	0.424	0.924	0.806	-1.229	-0.807	-0.015	-0.274	-1.091	-0.342	1.566	-1.327	0.665	0.435	0.464	0.177	-0.021	-0.071	-0.141
1455	2.52	0.41	0.61	-1.42	3.35	1.465	3			0.79	-0.912	-0.211	0.284	-0.172	-0.778	0.205	0.529	0.343	-0.305	-0.563	-1.474	0.779	1.197	-0.728	1.164	0.763	-1.215	0.177	-0.021	-0.071	-0.141
1456	1.72	-0.58	0.61	-4.12	3.35	0.57	3			1.169	1.537	-2.364	-0.892	0.144	3.245	2.585	-2.316	-3.242	1.459	1.217	-3.156	-2.2	2.616	-2.552	0.112	-0.179	2.685	0.177	-0.021	-0.071	-0.141
1457	0.99	-0.58	0.11	3.4	3.35	0.205	3			-0.502	-0.282	0.387	-0.892	0.424	1.522	0.806	-0.617	-0.807	-0.015	-0.274	-1.091	-0.342	1.566	0.071	0.041	-0.064	-0.048	0.177	-0.021	-0.071	-0.141
1458	4.24	2.62	0.61	-0.28	-0.58	3.43	3			-2.979	-2.225	1.047	0.949	-0.867	-2.117	1.714	1.176	1.984	1.459	-0.563	-1.474	-0.711	1.197	0.748	0.66	0.431	-2.162	-0.696	0.464	0.359	0.242
1459	1.72	-0.58	0.11	-0.28	-2.01	0.57	3			-0.808	-0.561	0.105	-0.892	0.144	1.522	0.507	-0.617	0.648	-0.015	-0.274	-1.091	-0.342	1.566	-1.325	0.66	0.431	0.46	-0.096	-1.015	0.735	0.5
1460	0.31	-0.58	1.15	-2.51	3.35	-0.135	3			-0.244	-0.016	0.648	-0.892	0.689	1.522	-0.616	-0.617	-0.407	-0.612	-0.883	-0.1	0.473	0.859	-0.345	-0.426	1.31	-0.679	0.177	-0.021	-0.071	-0.141
1461	0.99	-0.58	2.41	3.4	3.35	0.205	3			-0.502	-0.282	0.387	0.818	0.424	-0.2	0.806	-0.617	-0.807	0.645	0.516	-2.659	-0.25	1.838	0.071	0.041	-0.064	-0.048	0.177	-0.021	-0.071	-0.141
1462	-0.32	-1.56	-0.37	3.4	7	-0.94	3			0.007	0.236	-0.867	-0.314	0.977	0.366	-0.249	-0.049	-0.044	-1.4	-1.724	-0.719	1.423	1.995	0.071	0.041	-0.064	-0.048	-0.17	-0.499	-0.644	1.056
1463	2.52	-0.58	1.74	-2.51	3.35	0.97	3			0.79	1.052	-0.211	0.818	-0.172	-0.2	0.205	-0.617	-1.92	0.895	-3.295	-0.437	0.138	2.096	-0.345	-0.426	1.31	-0.679	0.177	-0.021	-0.071	-0.141
1464	-0.93	0.41	0.61	3.4	3.35	-0.26	4			-2.122	0.464	-0.507	0.284	-0.449	-0.778	1.846	0.529	0.299	-0.305	-0.563	-1.474	0.779	1.197	0.071	0.041	-0.064	-0.048	0.177	-0.021	-0.071	-0.141
1465	2.52	1.49	4.32	10.84	11.66	2.005	2			-1.243	-0.912	-0.211	-0.296	-0.172	-1.462	0.205	1.806	2.605	0.249	0.199	-2.535	0.638	0.884	0.365	0.322	0.21	0.225	0.55	0.195	0.151	0.103
1466	0.99	-0.58	0.11	-0.28	3.35	0.205	2			-0.502	-0.282	0.387	0.818	0.424	-0.2	0.806	-0.617	-0.807	-0.015	-0.274	-1.091	-0.342	1.566	0.748	-1.505	0.431	0.46	0.177	-0.021	-0.071	-0.141
1467	0.99	-0.58	1.15	-1.42	3.35	0.205	2			-0.502	2.077	0.387	0.818	0.424	-0.2	-1.037	-0.617	-0.807	-0.612	0.955	-3.592	0.473	2.328	1.315	-0.834	0.763	-1.215	0.177	-0.021	-0.071	-0.141
1468	-0.93	0.41	0.11	-0.28	3.35	-0.26	5			-2.122	0.464	-0.507	-1.529	-0.449	0.924	0.094	0.529	2.052	-0.015	-2.036	-1.091	1.086	1.566	-1.325	0.66	0.431	0.46	0.177	-0.021	-0.071	-0.141
1469	2.52	-0.58	1.74	7.08	7	0.97	2			0.79	-0.912	-0.211	0.818	-0.172	-0.2	0.205	-0.617	0.343	0.895	-1.288	-2.208	0.138	2.096	2.383	-0.474	-0.726	-0.68	5.559	-0.499	-0.644	-0.947
1470	1.72	-0.58	0.11	-1.42	3.35	0.57	2			1.169	-2.66	0.105	0.818	0.144	-0.2	0.507	-0.617	0.648	-0.015	-2.036	-1.091	1.086	1.566	-0.728	-0.834	0.763	0.814	0.177	-0.021	-0.071	-0.141
1471	1.72	-1.56	0.11	8.23	7	0.08	2			-0.808	-0.561	0.105	-0.314	0.144	0.366	0.507	-0.049	0.648	-1.749	-0.274	0.494	-0.342	1.566	-0.745	-0.845	0.774	0.826	-0.17	-0.499	-0.644	1.056
1472	1.72	-1.56	2.41	3.4	-0.58	0.08	2			1.169	-0.561	-2.364	-2.029	0.144	2.11	0.507	-0.049	0.648	0.645	0.516	-0.834	-0.25	0.136	0.071	0.041	-0.064	-0.048	-0.696	0.464	0.359	0.242
1473	2.52	0.41	1.15	3.4	7	1.465	2			0.79	1.052	-0.211	0.284	-2.617	-0.778	0.205	0.529	0.343	-0.612	-0.883	-0.1	0.473	0.859	0.071	0.041	-0.064	-0.048	-0.17	-0.499	1.551	-0.947
1474	2.52	1.49	1.15	7.08	3.35	2.005	2			0.79	-0.912	-0.211	1.551	-0.172	-1.462	0.205	-0.048	0.343	-0.612	-0.883	-0.1	0.473	0.859	-0.418	-0.474	-0.726	1.468	0.177	-0.021	-0.071	-0.141
1475	1.72	1.49	1.15	3.4	3.35	1.605	2			-0.808	-0.561	0.105	-0.296	0.144	0.339	0.507	-0.048	0.648	-0.612	-0.883	-0.1	0.473	0.859	0.071	0.041	-0.064	-0.048	0.177	-0.021	-0.071	-0.141
1476	1.72	-0.58	0.11	3.4	3.35	0.57	2			-0.808	-0.561	0.105	0.818	0.144	-0.2	0.507	-0.617	0.648	-0.015	-0.274	-1.091	1.086	0.132	0.071	0.041	-0.064	-0.048	0.177	-0.021	-0.071	-0.141
1477	3.37	1.49	2.41	10.84	11.66	2.43	2			-1.922	-1.43	-0.536	-0.296	-0.497	-1.462	2.334	1.806	2.507	0.645	-1.875	-0.834	-0.25	1.838	0.365	0.322	0.21	0.225	0.55	0.195	0.151	0.103
1478	0.99	0.41	1.15	3.4	3.35	0.7	2			-0.502	-0.282	-1.826	0.284	0.424	-0.778	0.806	0.529	0.975	1.173	-0.883	-1.846	0.473	0.859	0.071	0.041	-0.064	-0.048	0.177	-0.021	-0.071	-0.141
1479	2.52	0.41	1.15	3.4	3.35	1.465	2			-1.243	-0.912	-0.211	0.284	2.273	-0.778	0.205	0.529	0.343	-0.612	0.955	-1.846	0.473	0.859	0.071	0.041	-0.064	-0.048	0.177	-0.021	-0.071	-0.141
1480	1.72	1.49	1.15	3.4	3.35	1.605	2			-0.808	-0.561	0.105	-0.296	0.144	0.339	0.507	-0.048	0.648	-0.612	0.955	-1.846	0.473	0.859	0.071	0.041	-0.064	-0.048	0.177	-0.021	-0.071	-0.141
1481	2.52	-0.58	0.11	3.4	3.35	0.97	2			0.79	-0.912	-0.211	0.818	-0.172	-0.2	0.205	-0.617	0.343	-0.015	-2.036	-1.091	1.086	1.566	0.071	0.041	-0.064	-0.048	0.177	-0.021	-0.071	-0.141
1482	4.24	3.87	1.15	10.84	11.66	4.055	2			0.335	-2.225	-0.917	-1.898	-0.867	0.917	1.714	0.645	1.984	1.173	0.955	-3.592	-1.119	2.328	0.365	0.322	0.21	0.225	0.55	0.195	0.151	0.103
1483	2.52	-0.58	1.74	-0.28	3.35	0.97	2			0.79	-0.912	-0.211	0.818	-0.172	-0.2	0.205	-0.617	0.343	0.895	0.72	-2.208	-1.563	2.096	-1.325	0.66	0.431	0.46	0.177	-0.021	-0.071	-0.141
1484	3.37	0.41	0.61	9.39	7	1.89	2			-1.922	-1.43	1.583	0.284	-0.497	-0.778	-0.133	0.529	2.507	1.459	-0.563	-1.474	-0.711	1.197	0.753	0.665	0.435	-2.155	5.559	-0.499	-0.644	-0.947
1485	-0.32	0.41	0.61	-7.96	7	0.045	2			2.503	-4.511	2.723	-3.342	-0.805	2.626	-0.249	0.529	-0.044	1.459	1.217	-3.156	-2.2	2.616	-0.42	-0.476	-0.728	1.456	5.559	-0.499	-0.644	-0.947
1486	3.37	0.41	-0.37	-0.28	3.35	1.89	2			0.517	0.691	-0.536	0.284	-0.497	-0.778	-0.133	0.529	0.011	0.265	-1.724	-2.211	0.002	3.509	0.748	-1.505	0.431	0.46	0.177	-0.021	-0.071	-0.141
1487	7.68	5.39	-0.37	3.4	3.35	6.535	2			0.06	0.08	0.188	0.241	0.198	0.435	0.318	0.303	0.381	-1.4	0.006	-0.719	0.002	1.995	0.071	0.041	-0.064	-0.048	0.177	-0.021	-0.071	-0.141
1488	0.31	0.41	0.61	-1.42	-0.58	0.36	2			-0.244	-0.016	-1.297	-1.529	0.689	0.924	-0.616	0.529	1.338	1.459	1.217	-3.156	-2.2	2.616	1.315	1.164	-1.299	-1.215	-0.696	0.464	0.359	0.242
1489	1.72	-0.58	1.15	3.4	9.88	0.57	2			1.169	-0.561	0.105	0.818	0.144	-0.2	0.507	-0.617	-1.297	-0.612	0.955	-0.1	-1.119	0.859	0.071	0.041	-0.064	-0.048	1.337	0.475	0.368	-3.993
1490	-0.32	-0.58	0.11	10.84	11.66	-0.45	2			0.007	-2.138	-0.867	-0.892	-0.805	-0.2	1.498	1.083	1.707	-0.015	-2.036	0.494	-0.342	1.566	0.365	0.322	0.21	0.225	0.55	0.195	0.151	0.103
1491	2.52	1.49	3.22	10.84	11.66	2.005	2			-1.243	-0.912	-0.211	-2.143	-0.172	0.339	0.205	1.806	2.605	0.431	0.344	-1.401	-0.72	1.433	0.365	0.322	0.21	0.225	0.55	0.195	0.151	0.103
1492	2.52	1.49	1.74	10.84	11.66	2.005	2			0.79	-0.912	-0.211	-0.296	-0.172	0.339	0.205	-0.048	0.343	-0.972	-1.288	-0.437	0.138	2.096	0.365	0.322	0.21	0.225	0.55	0.195	0.151	0.103
1493	0.99	-0.58	0.61	-0.28	3.35	0.205	2			-0.502	2.077	0.387	-0.892	0.424	1.522	-1.037	-0.617	-0.807	-0.305	-0.563	-1.474	0.779	1.197	0.748	0.66	-2.308	0.46	0.177	-0.021	-0.071	-0.141
1494	1.72	1.49	2.41	3.4	8.36	1.605	2			-0.808	-0.561	0.105	-0.296	0.144	0.339	0.507	-0.048	0.648	-1.464	0.516	0.992	-0.25	0.136	0.071	0.041	-0.064	-0.048	-0.349	-0.984	0.787	0.536
1495	0.99	0.41	-0.37	3.4	3.35	0.7	2			-0.502	-2.641	0.387	0.284	0.424	-0.778	0.806	0.529	0.975	-1.4	0.006	-0.719	0.002	1.995	0.071	0.041	-0.064	-0.048	0.177	-0.021	-0.071	-0.141
1496	2.52	0.41	0.11	3.4	3.35	1.465	2			-1.243	1.052	-0.211	0.284	-0.172	-0.778	0.205	0.529	0.343	-0.015	-0.274	-1.091	-0.342	1.566	0.071	0.041	-0.064	-0.048	0.177	-0.021	-0.071	-0.141
1497	-0.32	-0.58	0.61	3.4	7	-0.45	2			0.007	0.236	-0.867	-0.892	0.977	1.522	-0.249	-0.617	-0.044	-2.068	1.217	-1.474	-0.711	2.616	0.071	0.041	-0.064	-0.048	-0.17	-0.499	-0.644	1.056
1498	3.37	-0.58	0.61	8.23	7	1.395	2			0.517	-1.43	-0.536	0.818	1.655	-0.2	-0.133	-0.617	0.011	-2.068	1.217	-1.474	-0.711	2.616	-0.745	1.184	0.774	-1.211	5.559	-0.499	-0.644	-0.947
1499	-0.93	-0.58	-1.34	3.4	3.35	-0.755	2			0.244	0.464	-0.507	0.818	-0.449	-0.2	0.094	-0.617	0.299	-0.662	-1.004	-0.022	0.704	1.268	0.071	0.041	-0.064	-0.048	0.177	-0.021	-0.071	-0.141
1500	3.37	-0.58	0.11	-1.42	9.88	1.395	2			0.517	0.691	-0.536	0.818	-2.65	-0.2	2.334	-0.617	0.011	1.718	1.487	-2.676	-0.342	0.132	-0.728	1.164	-1.299	0.814	-0.748	0.475	0.368	0.25
1501	5.13	0.41	1.15	9.39	9.88	2.77	2			0.214	0.286	-1.472	-1.529	0.706	2.626	1.128	-1.229	-0.681	1.173	0.955	-3.592	-1.119	2.328	0.753	-1.504	0.435	0.464	1.337	-2.106	0.368	0.25
1502	2.52	-0.58	0.61	3.4	3.35	0.97	2			-1.243	1.052	-0.211	-0.892	-2.617	-0.2	0.205	1.083	2.605	-0.305	-0.563	-1.474	0.779	1.197	0.071	0.041	-0.064	-0.048	0.177	-0.021	-0.071	-0.141
1503	1.72	-1.56	-0.37	10.84	11.66	0.08	2			-0.808	-0.561	0.105	1.4	0.144	-1.379	0.507	-0.049	0.648	0.265	0.006	-2.211	0.002	1.995	0.365	0.322	0.21	0.225	0.55	0.195	0.151	0.103
1504	2.52	0.41	1.15	-1.42	7	1.465	2			-1.243	1.052	-0.211	0.284	-0.172	-0.778	2.606	0.529	-1.92	-0.612	0.955	-1.846	-1.119	2.328	1.315	-0.834	0.763	-1.215	-0.17	-0.499	-0.644	1.056
1505	4.24	1.49	0.61	3.4	3.35	2.865				0.335	0.448	1.047	-0.296	-0.867	0.339	-0.466	-0.048	-0.33	-0.305	1.217	-1.474	-0.711	1.197	0.071	0.041	-0.064	-0.048	0.177	-0.021	-0.071	-0.141
1506	3.37	1.49	0.61	3.4	3.35	2.43	2			0.517	0.691	-0.536	-0.296	-0.497	0.339	-0.133	-0.048	0.011	-2.068	-0.563	0.208	0.779	1.197	0.071	0.041	-0.064	-0.048	0.177	-0.021	-0.071	-0.141
1507	4.24	0.41	1.15	3.4	7	2.325	4			0.335	0.448	1.047	0.284	-0.867	-0.778	-0.466	0.529	-0.33	-0.612	-0.883	-0.1	0.473	0.859	0.071	0.041	-0.064	-0.048	-0.17	-0.499	-0.644	1.056
1508	0.99	-0.58	1.74	-0.28	3.35	0.205	2			-0.502	-0.282	0.387	-0.892	0.424	1.522	0.806	-0.617	-0.807	-0.972	-1.288	1.333	0.138	0.52	-1.325	0.66	0.431	0.46	0.177	-0.021	-0.071	-0.141
1509	-2.05	-1.56	1.15	-4.12	3.35	-1.805	2			-1.249	0.934	0.134	-2.029	-1.561	2.11	2.536	-0.049	-0.885	1.173	0.955	-3.592	0.473	0.859	0.196	0.112	-0.179	-0.135	0.177	-0.021	-0.071	-0.141
1510	-0.32	0.41	1.74	3.4	3.35	0.045	2			0.007	0.236	0.928	-1.529	-0.805	0.924	-0.249	0.529	-0.044	-0.972	0.72	-2.208	0.138	2.096	0.071	0.041	-0.064	-0.048	0.177	-0.021	-0.071	-0.141
1511	0.99	0.41	1.15	3.4	-0.58	0.7	2			-0.502	-0.282	0.387	-1.529	-1.745	0.924	0.806	0.529	0.975	-0.612	-0.883	-0.1	0.473	0.859	0.071	0.041	-0.064	-0.048	1.288	-2.138	0.359	0.242
1512	0.99	0.41	1.15	-2.51	3.35	0.7	2			1.645	-0.282	0.387	-1.529	-1.745	2.626	0.806	-1.229	-0.807	-0.612	-0.883	-0.1	0.473	0.859	-0.345	-0.426	-0.731	1.396	0.177	-0.021	-0.071	-0.141
1513	0.31	-0.58	0.11	3.4	-0.58	-0.135	5			-0.244	-0.016	0.648	0.818	-1.225	-0.2	1.139	-0.617	-0.407	-0.015	-0.274	-1.091	-0.342	1.566	0.071	0.041	-0.064	-0.048	-0.696	0.464	0.359	0.242
1514	1.72	0.41	0.11	3.4	3.35	1.065	2			-0.808	1.537	0.105	0.284	0.144	-0.778	0.507	0.529	-1.297	1.718	1.487	-2.676	-0.342	0.132	0.071	0.041	-0.064	-0.048	0.177	-0.021	-0.071	-0.141
1515	0.99	-0.58	3.22	7.08	3.35	0.205	2			-0.502	-0.282	0.387	-0.892	-1.745	1.522	0.806	-0.617	0.975	0.431	0.344	-1.401	-0.72	1.433	2.383	-0.474	-0.726	-0.68	0.177	-0.021	-0.071	-0.141
1516	4.24	0.41	1.15	3.4	7	2.325	2			0.335	0.448	1.047	2.096	-0.867	-0.778	1.714	-1.229	-2.644	1.173	0.955	-3.592	-1.119	2.328	0.071	0.041	-0.064	-0.048	-0.17	-0.499	-0.644	1.056
1517	0.31	-0.58	0.11	3.4	3.35	-0.135	2			-0.244	-0.016	0.648	-0.892	-1.225	1.522	1.139	-0.617	-0.407	-1.749	-0.274	-1.091	1.086	1.566	0.071	0.041	-0.064	-0.048	0.177	-0.021	-0.071	-0.141
1518	1.72	1.49	1.74	-0.28	3.35	1.605	2			-0.808	-0.561	0.105	-0.296	0.144	0.339	0.507	-0.048	0.648	0.895	0.72	-2.208	0.138	0.52	-1.325	0.66	0.431	0.46	0.177	-0.021	-0.071	-0.141
1519	1.72	1.49	-0.37	-9.41	3.35	1.605	2			-0.808	-0.561	0.105	-0.296	0.144	0.339	0.507	-0.048	0.648	0.265	1.735	-2.211	-1.419	1.995	-0.204	-0.231	-0.354	-0.331	0.177	-0.021	-0.071	-0.141
1520	-0.32	0.41	2.41	3.4	-5.37	0.045	2			0.007	-2.138	0.928	0.284	-0.805	2.626	1.498	-2.987	-0.044	0.645	0.516	-0.834	-0.25	0.136	0.071	0.041	-0.064	-0.048	-0.621	0.448	0.238	-0.088
1521	1.72	0.41	1.74	3.4	3.35	1.065	2			-0.808	1.537	0.105	-1.529	0.144	2.626	0.507	-1.229	-1.297	0.895	0.72	-2.208	0.138	0.52	0.071	0.041	-0.064	-0.048	0.177	-0.021	-0.071	-0.141
1522	0.99	-1.56	0.61	3.4	3.35	-0.285	2			-2.65	2.077	0.387	-0.314	-1.745	0.366	0.806	-0.049	0.975	1.459	-0.563	-1.474	0.779	-0.223	0.071	0.041	-0.064	-0.048	0.177	-0.021	-0.071	-0.141
1523	1.72	0.41	0.61	-4.12	-0.58	1.065	2			1.169	1.537	0.105	0.284	-2.302	0.924	0.507	-1.229	-1.297	1.459	1.217	-3.156	-0.711	1.197	0.196	0.112	-0.179	-0.135	1.288	-2.138	0.359	0.242
1524	1.72	1.49	3.22	8.23	9.88	1.605	2			1.169	1.537	0.105	-0.296	0.144	0.339	-1.571	-0.048	-1.297	0.431	0.344	-1.401	-0.72	1.433	-0.745	-0.845	0.774	0.826	-0.748	0.475	0.368	0.25
1525	-0.93	-1.56	1.15	3.4	3.35	-1.245	2			0.244	0.464	1.241	-0.314	-0.449	2.11	0.094	-1.781	-1.453	1.173	0.955	-3.592	0.473	0.859	0.071	0.041	-0.064	-0.048	0.177	-0.021	-0.071	-0.141
1526	1.72	0.41	0.61	3.4	3.35	1.065	2			-0.808	-0.561	0.105	-1.529	-2.302	0.924	2.585	0.529	0.648	-0.305	-0.563	-1.474	0.779	1.197	0.071	0.041	-0.064	-0.048	0.177	-0.021	-0.071	-0.141
1527	1.72	1.49	0.61	3.4	3.35	1.605	2			-0.808	-0.561	0.105	-0.296	0.144	0.339	0.507	-0.048	0.648	-0.305	1.217	-3.156	0.779	1.197	0.071	0.041	-0.064	-0.048	0.177	-0.021	-0.071	-0.141
1528	-2.05	-1.56	1.15	3.4	9.88	-1.805	2			0.675	2.727	-1.618	-2.029	-1.561	3.855	0.744	-1.781	-0.885	-0.612	0.955	-1.846	0.473	0.859	0.071	0.041	-0.064	-0.048	-0.748	0.475	0.368	0.25
1529	3.37	-0.58	1.15	-1.42	3.35	1.395	2			0.517	-1.43	-0.536	-0.892	1.655	1.522	2.334	-0.617	-2.485	-0.612	0.955	-1.846	0.473	0.859	-0.728	-0.834	0.763	0.814	0.177	-0.021	-0.071	-0.141
1530	2.52	-0.58	2.41	3.4	3.35	0.97	2			-1.243	1.052	-0.211	0.818	-0.172	-1.923	0.205	1.083	0.343	0.645	0.516	-2.659	1.51	0.136	0.071	0.041	-0.064	-0.048	0.177	-0.021	-0.071	-0.141
1531	0.99	0.41	0.11	3.4	3.35	0.7	2			-0.502	-0.282	0.387	0.284	0.424	0.924	-1.037	-1.229	0.975	-0.015	-0.274	-1.091	-0.342	1.566	0.071	0.041	-0.064	-0.048	0.177	-0.021	-0.071	-0.141
1532	6.23	1.49	5.79	10.84	11.66	3.86	2			0.123	0.165	0.388	-0.296	-2.444	0.339	0.655	-0.048	0.784	0.119	0.095	0.186	0.306	0.428	0.365	0.322	0.21	0.225	0.55	0.195	0.151	0.103
1533	0.31	-0.58	2.41	7.08	-2.01	-0.135	2			-0.244	2.482	-1.297	-0.892	-3.139	1.522	2.893	-0.617	-0.407	0.645	0.516	-2.659	1.51	0.136	-0.418	-0.474	1.376	-0.68	-2.424	2.905	0.735	-1.981
1534	0.99	1.49	0.61	7.08	8.36	1.24	2			-0.502	-0.282	0.387	-0.296	-1.745	0.339	0.806	-0.048	0.975	-0.305	-0.563	-1.474	0.779	1.197	2.383	-0.474	-0.726	-0.68	-0.349	-0.984	0.787	0.536
1535	0.99	-0.58	0.61	3.4	3.35	0.205	2			1.645	-0.282	0.387	-0.892	-1.745	-0.2	-1.037	1.083	0.975	-0.305	-0.563	0.208	0.779	-0.223	0.071	0.041	-0.064	-0.048	0.177	-0.021	-0.071	-0.141
1536	0.99	0.41	1.15	3.4	3.35	0.7	2			-0.502	2.077	2.599	-1.529	-1.745	0.924	0.806	0.529	-2.588	1.173	0.955	-3.592	0.473	0.859	0.071	0.041	-0.064	-0.048	0.177	-0.021	-0.071	-0.141
1537	2.52	1.49	1.15	3.4	3.35	2.005	2			-1.243	-0.912	-0.211	-0.296	2.273	0.339	0.205	-0.048	0.343	-0.612	-0.883	-0.1	0.473	0.859	0.071	0.041	-0.064	-0.048	0.177	-0.021	-0.071	-0.141
1538	0.31	-2.58	1.15	-5.73	11.66	-1.135	2			2.147	2.482	-1.297	0.274	-1.225	0.989	1.139	-1.215	-2.152	-0.612	0.955	-1.846	-1.119	2.328	-1.277	-1.441	2.846	0.405	0.55	0.195	0.151	0.103
1539	4.24	1.49	0.61	-0.28	7	2.865	2			0.335	-2.225	1.047	1.551	1.1	-1.462	-0.466	-0.048	-0.33	1.459	1.217	-3.156	-0.711	1.197	0.748	0.66	0.431	-2.162	-0.17	-0.499	1.551	-0.947
1540	-0.32	0.41	1.74	3.4	3.35	0.045	2			-2.49	0.236	0.928	0.284	-0.805	0.924	1.498	-1.229	-0.044	0.895	0.72	-2.208	0.138	0.52	0.071	0.041	-0.064	-0.048	0.177	-0.021	-0.071	-0.141
1541	-0.32	-0.58	1.15	-4.12	3.35	-0.45	2			0.007	0.236	0.928	-0.892	-0.805	1.522	-0.249	-0.617	-0.044	-0.612	-0.883	-0.1	0.473	0.859	0.196	0.112	-0.179	-0.135	0.177	-0.021	-0.071	-0.141
1542	0.31	-0.58	0.61	3.4	3.35	-0.135	2			-0.244	-0.016	0.648	0.818	-1.225	-0.2	1.139	-0.617	-0.407	-0.305	1.217	-3.156	0.779	1.197	0.071	0.041	-0.064	-0.048	0.177	-0.021	-0.071	-0.141
1543	2.52	0.41	2.41	3.4	3.35	1.465	2			-1.243	1.052	2.207	0.284	-0.172	-0.778	0.205	0.529	-1.92	0.645	0.516	-2.659	-0.25	1.838	0.071	0.041	-0.064	-0.048	0.177	-0.021	-0.071	-0.141
1544	2.52	1.49	3.22	9.39	11.66	2.005	2			-1.243	-0.912	-0.211	-0.296	-0.172	0.339	2.606	-0.048	0.343	-2.271	0.344	-1.401	1.081	1.433	0.753	-1.504	0.435	0.464	0.55	0.195	0.151	0.103
1545	3.37	0.41	0.11	-2.51	-0.58	1.89	2			0.517	0.691	1.583	0.284	-0.497	0.924	-0.133	-1.229	-2.485	-0.015	1.487	-2.676	-0.342	1.566	-0.345	-0.426	1.31	-0.679	-0.696	0.464	0.359	0.242
1546	0.99	-0.58	0.61	3.4	9.88	0.205	2			-0.502	2.077	0.387	0.818	0.424	-0.2	-1.037	-0.617	-0.807	-0.305	1.217	-3.156	-0.711	2.616	0.071	0.041	-0.064	-0.048	-0.748	0.475	0.368	0.25
1547	0.99	0.41	-0.37	3.4	3.35	0.7	2			-0.502	-0.282	0.387	0.284	0.424	0.924	-1.037	-1.229	0.975	-1.4	0.006	-0.719	0.002	1.995	0.071	0.041	-0.064	-0.048	0.177	-0.021	-0.071	-0.141
1548	3.37	-0.58	0.61	10.84	11.66	1.395	2			0.517	0.691	-0.536	0.818	-0.497	-0.2	-0.133	-0.617	0.011	-0.305	-0.563	-1.474	-0.711	2.616	0.365	0.322	0.21	0.225	0.55	0.195	0.151	0.103
1549	2.52	-0.58	-1.34	3.4	3.35	0.97	2			0.79	-0.912	-0.211	-0.892	-0.172	1.522	0.205	-0.617	0.343	-2.141	0.558	-0.022	-0.895	3.179	0.071	0.041	-0.064	-0.048	0.177	-0.021	-0.071	-0.141
1550	2.52	0.41	0.61	3.4	3.35	1.465	2			0.79	-0.912	-0.211	0.284	2.273	0.924	0.205	-1.229	-1.92	1.459	1.217	-3.156	-2.2	2.616	0.071	0.041	-0.064	-0.048	0.177	-0.021	-0.071	-0.141
1551	2.52	0.41	0.61	3.4	3.35	1.465	2			-1.243	1.052	-0.211	0.284	2.273	0.924	0.205	-1.229	-1.92	-0.305	1.217	-1.474	-0.711	1.197	0.071	0.041	-0.064	-0.048	0.177	-0.021	-0.071	-0.141
1552	1.72	0.41	0.61	3.4	-0.58	1.065	2			-0.808	-0.561	0.105	2.096	2.59	-2.48	0.507	0.529	-1.297	1.459	1.217	-3.156	-2.2	2.616	0.071	0.041	-0.064	-0.048	1.288	-2.138	0.359	0.242
1553	3.37	0.41	0.61	7.08	3.35	1.89	2			0.517	0.691	-0.536	0.284	1.655	-0.778	-0.133	0.529	-2.485	-0.305	1.217	-3.156	-0.711	2.616	-0.418	-0.474	-0.726	1.468	0.177	-0.021	-0.071	-0.141
1554	0.99	0.41	-0.37	3.4	3.35	0.7	2			-0.502	2.077	0.387	-1.529	0.424	0.924	-1.037	0.529	-0.807	0.265	0.006	-0.719	-1.419	1.995	0.071	0.041	-0.064	-0.048	0.177	-0.021	-0.071	-0.141
1555	4.24	0.41	0.61	3.4	8.36	2.325	2			0.335	0.448	1.047	0.284	-0.867	-0.778	-0.466	0.529	-0.33	-0.305	1.217	-1.474	-0.711	1.197	0.071	0.041	-0.064	-0.048	-0.349	-0.984	0.787	0.536
1556	4.24	2.62	1.15	8.23	3.35	3.43	2			-2.979	0.448	-0.917	0.949	1.1	-2.117	-0.466	1.176	1.984	1.173	0.955	-3.592	-1.119	2.328	-0.745	1.184	-1.292	0.826	0.177	-0.021	-0.071	-0.141
1557	1.72	-0.58	0.61	3.4	3.35	0.57	2			-0.808	-0.561	0.105	0.818	0.144	-0.2	0.507	-0.617	0.648	-0.305	-0.563	-1.474	0.779	1.197	0.071	0.041	-0.064	-0.048	0.177	-0.021	-0.071	-0.141
1558	3.37	0.41	0.11	3.4	3.35	1.89	2			0.517	-1.43	-0.536	0.284	-0.497	-0.778	2.334	0.529	0.011	-0.015	1.487	-2.676	-0.342	1.566	0.071	0.041	-0.064	-0.048	0.177	-0.021	-0.071	-0.141
1559	-0.32	-0.58	-0.85	-0.28	-2.01	-0.45	2			0.007	-2.138	0.928	0.818	-0.805	-0.2	1.498	-0.617	-0.044	0.538	0.282	-1.797	-1.132	2.517	0.748	0.66	0.431	-2.162	-0.096	0.945	0.735	-1.981
1560	1.72	-0.58	1.15	10.84	11.66	0.57	2			-0.808	-0.561	0.105	0.818	0.144	-1.923	0.507	1.083	0.648	1.173	-0.883	-1.846	-1.119	2.328	0.365	0.322	0.21	0.225	0.55	0.195	0.151	0.103
1561	0.31	0.41	1.15	10.84	3.35	0.36	2			2.147	2.482	0.648	0.284	-3.139	2.626	-2.37	-2.987	1.338	1.173	-0.883	-1.846	0.473	0.859	0.365	0.322	0.21	0.225	-5.372	9.694	8.679	-6.686
1562	1.72	0.41	-0.37	-0.28	3.35	1.065	2			-0.808	-0.561	0.105	0.284	0.144	-0.778	0.507	0.529	0.648	0.265	0.006	-2.211	0.002	1.995	0.748	-1.505	0.431	0.46	0.177	-0.021	-0.071	-0.141
1563	2.52	-2.58	-1.34	7.08	8.36	-0.03	2			0.79	-0.912	-0.211	-1.467	-0.172	0.989	2.606	0.541	-1.92	-2.141	-2.566	-0.022	0.704	5.091	2.383	-0.474	-0.726	-0.68	-0.349	-0.984	0.787	0.536
1564	1.72	-0.58	0.11	3.4	3.35	0.57	2			1.169	-0.561	0.105	0.818	0.144	-1.923	0.507	1.083	-1.297	-0.015	-0.274	-1.091	-0.342	1.566	0.071	0.041	-0.064	-0.048	0.177	-0.021	-0.071	-0.141
1565	0.99	0.41	0.11	3.4	-0.58	0.7	2			-0.502	-0.282	0.387	0.284	0.424	-0.778	0.806	0.529	-0.807	-0.015	-0.274	-1.091	-0.342	1.566	0.071	0.041	-0.064	-0.048	-0.696	0.464	0.359	0.242
1566	-0.32	-0.58	0.11	3.4	-4.18	-0.45	2			0.007	0.236	0.928	-0.892	-0.805	1.522	-0.249	-0.617	-0.044	-0.015	-0.274	-1.091	-0.342	1.566	0.071	0.041	-0.064	-0.048	0.832	-0.052	-0.267	-0.585
1567	0.31	0.41	0.61	3.4	-0.58	0.36	2			-0.244	-0.016	0.648	0.284	0.689	-0.778	-0.616	0.529	-0.407	1.459	1.217	-3.156	-2.2	2.616	0.071	0.041	-0.064	-0.048	-0.696	0.464	0.359	0.242
1568	1.72	0.41	0.11	3.4	3.35	1.065	2			-0.808	-0.561	0.105	0.284	0.144	-0.778	0.507	0.529	0.648	-0.015	-0.274	-1.091	-0.342	1.566	0.071	0.041	-0.064	-0.048	0.177	-0.021	-0.071	-0.141
1569	3.37	-0.58	1.15	-2.51	-2.01	1.395	1			0.517	-1.43	-0.536	0.818	1.655	-1.923	-0.133	1.083	0.011	1.173	0.955	-3.592	-1.119	2.328	-0.345	-0.426	-0.731	1.396	2.232	-1.015	-1.333	0.5
1570	6.23	0.41	0.61	-2.51	-0.58	3.32	1			0.123	0.165	0.388	2.096	0.408	-2.48	0.655	0.529	-1.254	-0.305	-0.563	-1.474	0.779	1.197	-0.345	-0.426	1.31	-0.679	1.288	-2.138	0.359	0.242
1571	0.99	0.41	0.11	3.4	3.35	0.7	2			-0.502	2.077	0.387	0.284	0.424	-0.778	-1.037	0.529	-0.807	-0.015	-0.274	-1.091	-0.342	1.566	0.071	0.041	-0.064	-0.048	0.177	-0.021	-0.071	-0.141
1572	1.72	-0.58	-0.37	3.4	3.35	0.57	2			-0.808	-0.561	0.105	0.818	0.144	-0.2	0.507	-0.617	0.648	-1.4	0.006	-0.719	0.002	1.995	0.071	0.041	-0.064	-0.048	0.177	-0.021	-0.071	-0.141
1573	1.72	1.49	-0.85	-1.42	3.35	1.605	2			-0.808	-0.561	0.105	-0.296	0.144	0.339	0.507	-0.048	0.648	0.538	-1.377	-0.366	0.343	0.849	-0.728	-0.834	0.763	0.814	0.177	-0.021	-0.071	-0.141
1574	3.37	0.41	0.11	3.4	3.35	1.89	2			0.517	0.691	-0.536	0.284	-0.497	-0.778	-0.133	0.529	0.011	-0.015	1.487	-2.676	-0.342	1.566	0.071	0.041	-0.064	-0.048	0.177	-0.021	-0.071	-0.141
1575	1.72	3.87	1.15	3.4	3.35	2.795	2			-0.808	-0.561	0.105	0.513	2.59	0.917	0.507	-1.481	-1.297	1.173	0.955	-1.846	-1.119	0.859	0.071	0.041	-0.064	-0.048	0.177	-0.021	-0.071	-0.141
1576	0.99	-1.56	0.11	3.4	3.35	-0.285	2			-0.502	-0.282	0.387	-0.314	0.424	0.366	0.806	-0.049	-0.807	-0.015	-0.274	-1.091	-0.342	1.566	0.071	0.041	-0.064	-0.048	0.177	-0.021	-0.071	-0.141
1577	-0.32	0.41	0.11	3.4	3.35	0.045	2			0.007	0.236	-0.867	-1.529	0.977	2.626	-0.249	-1.229	-0.044	-0.015	1.487	-2.676	-1.77	3	0.071	0.041	-0.064	-0.048	0.177	-0.021	-0.071	-0.141
1578	1.72	-1.56	1.15	7.08	3.35	0.08	2			-0.808	-0.561	-2.364	-0.314	2.59	0.366	2.585	-0.049	-1.297	1.173	0.955	-1.846	-2.712	2.328	-0.418	-0.474	1.376	-0.68	0.177	-0.021	-0.071	-0.141
1579	1.72	-1.56	0.11	7.08	9.88	0.08	2			1.169	-0.561	0.105	-0.314	0.144	0.366	0.507	-0.049	-1.297	-1.749	1.487	-2.676	-0.342	3	-0.418	-0.474	1.376	-0.68	-0.748	0.475	0.368	0.25
1580	0.31	-0.58	0.11	3.4	3.35	-0.135	2			-0.244	2.482	0.648	-0.892	-1.225	1.522	-0.616	-0.617	-0.407	-0.015	1.487	-2.676	-1.77	3	0.071	0.041	-0.064	-0.048	0.177	-0.021	-0.071	-0.141
1581	7.68	2.62	1.15	10.84	11.66	5.15	2			0.06	0.08	0.188	-0.924	0.198	-0.268	0.318	1.176	0.381	1.173	0.955	-3.592	-1.119	2.328	0.365	0.322	0.21	0.225	0.55	0.195	0.151	0.103
1582	2.52	-1.56	-0.85	3.4	3.35	0.48	2			-1.243	1.052	-0.211	-0.314	-0.172	0.366	0.205	-0.049	0.343	-1.032	-3.037	-0.366	1.817	2.517	0.071	0.041	-0.064	-0.048	0.177	-0.021	-0.071	-0.141
1583	1.72	0.41	-0.37	7.08	11.66	1.065	2			-0.808	1.537	0.105	0.284	0.144	-0.778	0.507	0.529	-1.297	-1.4	1.735	-2.211	-1.419	3.509	-0.418	-0.474	-0.726	1.468	0.55	0.195	0.151	0.103
1584	1.72	1.49	0.11	3.4	3.35	1.605	2			-0.808	-0.561	0.105	-0.296	0.144	0.339	0.507	-0.048	0.648	-0.015	1.487	-2.676	-0.342	1.566	0.071	0.041	-0.064	-0.048	0.177	-0.021	-0.071	-0.141
1585	0.31	0.41	0.11	-0.28	3.35	0.36	2			-0.244	-0.016	0.648	2.096	0.689	-0.778	-0.616	-1.229	-0.407	-0.015	1.487	-2.676	-0.342	1.566	0.748	-1.505	0.431	0.46	0.177	-0.021	-0.071	-0.141
1586	0.31	0.41	0.11	3.4	7	0.36	2			-0.244	-0.016	-1.297	0.284	0.689	0.924	1.139	-1.229	-0.407	1.718	1.487	-2.676	-1.77	1.566	0.071	0.041	-0.064	-0.048	5.559	-0.499	-0.644	-0.947
1587	2.52	0.41	-0.37	-0.28	3.35	1.465	2			-1.243	1.052	-0.211	0.284	-0.172	0.924	0.205	-1.229	0.343	0.265	1.735	-2.211	-1.419	1.995	-1.325	0.66	0.431	0.46	0.177	-0.021	-0.071	-0.141
1588	1.72	0.41	-0.37	3.4	3.35	1.065	2			-0.808	-0.561	0.105	2.096	0.144	-2.48	0.507	0.529	0.648	0.265	0.006	-2.211	0.002	1.995	0.071	0.041	-0.064	-0.048	0.177	-0.021	-0.071	-0.141
1589	3.37	0.41	0.61	8.23	-0.58	1.89	2			0.517	0.691	1.583	0.284	-0.497	-0.778	-0.133	0.529	-2.485	1.459	1.217	-3.156	-2.2	2.616	-0.745	1.184	0.774	-1.211	-0.696	0.464	0.359	0.242
1590	2.52	0.41	0.11	3.4	7	1.465	2			-1.243	-0.912	-0.211	0.284	2.273	-0.778	0.205	0.529	0.343	1.718	1.487	-2.676	-1.77	1.566	0.071	0.041	-0.064	-0.048	-0.17	2.001	-0.644	-0.947
1591	1.72	0.41	-0.37	3.4	3.35	1.065	2			-0.808	-0.561	0.105	0.284	0.144	-0.778	0.507	0.529	0.648	0.265	1.735	-2.211	-1.419	1.995	0.071	0.041	-0.064	-0.048	0.177	-0.021	-0.071	-0.141
1592	2.52	2.62	0.61	10.84	3.35	2.57	2			-1.243	-0.912	-0.211	-0.924	-0.172	1.58	2.606	-0.657	0.343	1.459	1.217	-3.156	-2.2	2.616	0.365	0.322	0.21	0.225	0.177	-0.021	-0.071	-0.141
1593	1.72	-1.56	0.61	3.4	8.36	0.08	2			1.169	-0.561	0.105	-0.314	0.144	0.366	0.507	-0.049	-1.297	1.459	1.217	-3.156	-2.2	2.616	0.071	0.041	-0.064	-0.048	-0.349	-0.984	0.787	0.536
1594	3.37	2.62	2.41	3.4	11.66	2.995	2			-4.361	0.691	-0.536	0.949	1.655	-2.117	-0.133	1.176	2.507	0.645	0.516	-0.834	-0.25	0.136	0.071	0.041	-0.064	-0.048	0.55	0.195	0.151	0.103
1595	4.24	1.49	4.32	9.39	11.66	2.865	1			0.335	0.448	-0.917	-0.296	-0.867	0.339	-0.466	-0.048	1.984	0.249	0.199	-2.535	0.638	0.884	-1.327	0.665	0.435	0.464	0.55	0.195	0.151	0.103
1596	1.72	-0.58	1.15	3.4	3.35	0.57	1			1.169	1.537	-4.832	-0.892	0.144	1.522	2.585	-0.617	-1.297	1.173	-0.883	-1.846	0.473	0.859	0.071	0.041	-0.064	-0.048	0.177	-0.021	-0.071	-0.141
1597	2.52	0.41	0.61	3.4	7	1.465	1			0.79	-2.876	-0.211	0.284	2.273	-2.48	0.205	2.287	0.343	-0.305	-0.563	-1.474	0.779	1.197	0.071	0.041	-0.064	-0.048	-0.17	-0.499	-0.644	1.056
1598	6.23	1.49	1.15	9.39	7	3.86	2			0.123	-6.058	0.388	1.551	0.408	-3.263	0.655	1.806	0.784	1.173	0.955	-3.592	-1.119	2.328	0.753	0.665	0.435	-2.155	-0.17	-0.499	1.551	-0.947
1599	1.72	0.41	1.15	3.4	3.35	1.065	2			-0.808	-0.561	0.105	0.284	0.144	-0.778	0.507	0.529	0.648	-0.612	-0.883	-0.1	0.473	0.859	0.071	0.041	-0.064	-0.048	0.177	-0.021	-0.071	-0.141
1600	0.99	-0.58	0.61	-0.28	3.35	0.205	2			-0.502	-0.282	0.387	0.818	-1.745	-0.2	0.806	-0.617	0.975	-0.305	1.217	-1.474	-0.711	1.197	-1.325	0.66	0.431	0.46	0.177	-0.021	-0.071	-0.141
1601	1.72	0.41	-0.37	3.4	3.35	1.065	2			-0.808	-0.561	0.105	0.284	0.144	-0.778	0.507	0.529	0.648	-1.4	0.006	-0.719	0.002	1.995	0.071	0.041	-0.064	-0.048	0.177	-0.021	-0.071	-0.141
1602	1.72	-0.58	-0.85	-1.42	3.35	0.57	2			-0.808	-0.561	0.105	-0.892	0.144	1.522	0.507	-0.617	0.648	0.538	0.282	-1.797	-1.132	2.517	-0.728	-0.834	0.763	0.814	0.177	-0.021	-0.071	-0.141
1603	2.52	0.41	1.15	3.4	3.35	1.465	2			-1.243	1.052	-0.211	0.284	-0.172	-0.778	0.205	0.529	0.343	-0.612	0.955	-1.846	0.473	0.859	0.071	0.041	-0.064	-0.048	0.177	-0.021	-0.071	-0.141
1604	2.52	0.41	0.61	-0.28	3.35	1.465	2			-1.243	-0.912	-0.211	0.284	2.273	-0.778	0.205	0.529	0.343	1.459	1.217	-3.156	-2.2	2.616	-1.325	0.66	0.431	0.46	0.177	-0.021	-0.071	-0.141
1605	2.52	1.49	0.11	3.4	11.66	2.005	2			0.79	-2.876	-0.211	1.551	2.273	-1.462	0.205	-0.048	0.343	-1.749	1.487	-2.676	-0.342	3	0.071	0.041	-0.064	-0.048	0.55	0.195	0.151	0.103
1606	1.72	0.41	0.11	-0.28	3.35	1.065	2			-0.808	-0.561	0.105	0.284	0.144	-0.778	0.507	0.529	0.648	-0.015	1.487	-2.676	-1.77	3	-1.325	0.66	0.431	0.46	0.177	-0.021	-0.071	-0.141
1607	1.72	0.41	1.15	3.4	3.35	1.065	2			-0.808	-0.561	0.105	0.284	0.144	-0.778	0.507	0.529	0.648	-0.612	-0.883	-0.1	0.473	0.859	0.071	0.041	-0.064	-0.048	0.177	-0.021	-0.071	-0.141
1608	2.52	1.49	1.15	3.4	3.35	2.005	2			0.79	-0.912	-0.211	-0.296	-0.172	0.339	0.205	-0.048	0.343	-0.612	-0.883	-0.1	0.473	0.859	0.071	0.041	-0.064	-0.048	0.177	-0.021	-0.071	-0.141
1609	1.72	-0.58	-0.37	-4.12	3.35	0.57	2			-0.808	-0.561	0.105	0.818	0.144	-0.2	0.507	-0.617	0.648	-1.4	0.006	-2.211	1.423	1.995	0.196	0.112	-0.179	-0.135	0.177	-0.021	-0.071	-0.141
1610	6.23	0.41	0.11	-5.73	9.88	3.32	2			0.123	0.165	0.388	0.284	0.408	-0.778	0.655	0.529	-1.254	1.718	1.487	-2.676	-1.77	1.566	-1.277	0.653	0.363	0.405	-0.748	0.475	0.368	0.25
1611	0.99	-0.58	0.11	-2.51	-0.58	0.205	2			-0.502	2.077	0.387	0.818	0.424	-0.2	-1.037	-0.617	-0.807	-0.015	1.487	-2.676	-0.342	1.566	-0.345	-0.426	1.31	-0.679	1.288	0.464	0.359	-4.06
1612	1.72	1.49	1.15	3.4	3.35	1.605				-0.808	-0.561	0.105	-0.296	0.144	0.339	0.507	-0.048	0.648	-0.612	-0.883	-0.1	0.473	0.859	0.071	0.041	-0.064	-0.048	0.177	-0.021	-0.071	-0.141
1613	5.13	0.41	2.41	10.84	7	2.77	1			0.214	-3.493	0.672	0.284	0.706	-0.778	1.128	0.529	-0.681	0.645	0.516	-2.659	-0.25	1.838	0.365	0.322	0.21	0.225	5.559	-0.499	-0.644	-0.947
1614	5.13	1.49	0.61	7.08	3.35	3.31	1			0.214	-3.493	0.672	1.551	0.706	-1.462	1.128	-0.048	-0.681	-0.305	-0.563	-1.474	-0.711	2.616	2.383	-0.474	-0.726	-0.68	0.177	-0.021	-0.071	-0.141
1615	3.37	0.41	1.15	3.4	7	1.89	1			0.517	-1.43	-0.536	0.284	1.655	-0.778	-0.133	0.529	0.011	-0.612	0.955	-1.846	-1.119	2.328	0.071	0.041	-0.064	-0.048	-0.17	-0.499	1.551	-0.947
1616	2.52	0.41	0.61	7.08	-0.58	1.465	1			0.79	-0.912	-0.211	0.284	2.273	-0.778	0.205	0.529	-1.92	-0.305	-0.563	-1.474	-0.711	2.616	2.383	-0.474	-0.726	-0.68	-0.696	0.464	0.359	0.242
1617	2.52	0.41	0.11	3.4	3.35	1.465	1			0.79	-0.912	-0.211	0.284	-0.172	-0.778	2.606	0.529	-1.92	-0.015	-0.274	-1.091	-0.342	1.566	0.071	0.041	-0.064	-0.048	0.177	-0.021	-0.071	-0.141
1618	2.52	1.49	-0.37	3.4	-2.01	2.005	1			-1.243	1.052	-0.211	1.551	2.273	-1.462	0.205	-0.048	-1.92	1.93	0.006	-2.211	-1.419	1.995	0.071	0.041	-0.064	-0.048	2.232	0.945	-1.333	-1.981
1619	3.37	2.62	0.61	7.08	3.35	2.995	1			0.517	-1.43	-0.536	0.949	-0.497	-2.117	-0.133	1.176	2.507	1.459	-0.563	-1.474	-0.711	1.197	-0.418	2.104	-0.726	-0.68	0.177	-0.021	-0.071	-0.141
1620	0.99	1.49	1.74	7.08	7	1.24	1			-0.502	-2.641	0.387	1.551	0.424	-3.263	-1.037	1.806	2.757	0.895	-1.288	-2.208	0.138	2.096	-0.418	-0.474	1.376	-0.68	-0.17	-0.499	-0.644	1.056
1621	2.52	0.41	1.74	10.84	11.66	1.465	1			0.79	-0.912	-0.211	0.284	-0.172	-0.778	2.606	0.529	-1.92	0.895	0.72	-2.208	-1.563	2.096	0.365	0.322	0.21	0.225	0.55	0.195	0.151	0.103
1622	2.52	0.41	1.74	3.4	3.35	1.465	1			0.79	-0.912	-0.211	0.284	-0.172	-0.778	0.205	0.529	0.343	-0.972	0.72	-2.208	0.138	2.096	0.071	0.041	-0.064	-0.048	0.177	-0.021	-0.071	-0.141
1623	0.31	-0.58	1.15	3.4	3.35	-0.135	1			-0.244	-0.016	-1.297	0.818	0.689	-0.2	-0.616	-0.617	1.338	1.173	-0.883	-1.846	0.473	0.859	0.071	0.041	-0.064	-0.048	0.177	-0.021	-0.071	-0.141
1624	4.24	0.41	0.11	7.08	3.35	2.325	1			0.335	-2.225	1.047	2.096	1.1	-2.48	-0.466	0.529	-0.33	-0.015	-0.274	-1.091	-0.342	1.566	-0.418	-0.474	1.376	-0.68	0.177	-0.021	-0.071	-0.141
1625	3.37	1.49	1.74	10.84	7	2.43	4			0.517	-1.43	-0.536	1.551	-0.497	-3.263	2.334	1.806	0.011	0.895	-1.288	-2.208	0.138	2.096	0.365	0.322	0.21	0.225	5.559	-0.499	-0.644	-0.947
1626	1.72	0.41	0.11	-1.42	3.35	1.065	1			1.169	-0.561	-2.364	0.284	0.144	-0.778	0.507	0.529	0.648	-0.015	-0.274	-1.091	-0.342	1.566	-0.728	-0.834	0.763	0.814	0.177	-0.021	-0.071	-0.141
1627	1.72	0.41	0.61	3.4	3.35	1.065	1			-0.808	-0.561	0.105	0.284	0.144	-0.778	0.507	0.529	0.648	-0.305	-0.563	-1.474	0.779	1.197	0.071	0.041	-0.064	-0.048	0.177	-0.021	-0.071	-0.141
1628	0.31	0.41	1.15	3.4	-0.58	0.36	1			2.147	-0.016	-1.297	0.284	-1.225	0.924	1.139	-1.229	-0.407	1.173	0.955	-1.846	-1.119	0.859	0.071	0.041	-0.064	-0.048	-0.696	0.464	0.359	0.242
1629	4.24	1.49	4.32	8.23	9.88	2.865	1			0.335	-2.225	-0.917	1.551	1.1	-3.263	-0.466	1.806	1.984	0.249	0.199	0.388	-1.484	0.884	-0.745	-0.845	0.774	0.826	1.337	-2.106	0.368	0.25
1630	1.72	0.41	1.15	3.4	3.35	1.065	1			-0.808	-0.561	0.105	0.284	0.144	-0.778	0.507	0.529	0.648	-0.612	-0.883	-0.1	0.473	0.859	0.071	0.041	-0.064	-0.048	0.177	-0.021	-0.071	-0.141
1631	2.52	-0.58	0.61	10.84	11.66	0.97	1			0.79	-2.876	-0.211	0.818	-0.172	-1.923	2.606	1.083	0.343	-2.068	-0.563	-1.474	0.779	2.616	0.365	0.322	0.21	0.225	0.55	0.195	0.151	0.103
1632	-0.93	0.41	0.11	3.4	-0.58	-0.26	1			-4.488	0.464	-0.507	0.284	1.297	-0.778	1.846	0.529	0.299	-0.015	1.487	-2.676	-0.342	1.566	0.071	0.041	-0.064	-0.048	-0.696	0.464	0.359	0.242
1633	1.72	1.49	0.11	3.4	3.35	1.605	1			-0.808	-0.561	0.105	-0.296	0.144	0.339	0.507	-0.048	0.648	-0.015	-0.274	-1.091	-0.342	1.566	0.071	0.041	-0.064	-0.048	0.177	-0.021	-0.071	-0.141
1634	1.72	-1.56	1.15	3.4	3.35	0.08	1			-0.808	-0.561	0.105	1.4	0.144	-1.379	0.507	-0.049	0.648	-0.612	0.955	-1.846	0.473	0.859	0.071	0.041	-0.064	-0.048	0.177	-0.021	-0.071	-0.141
1635	4.24	2.62	1.74	9.39	8.36	3.43	1			-2.979	0.448	-0.917	-0.924	-0.867	-0.268	1.714	1.176	1.984	-0.972	-1.288	-2.208	1.839	2.096	0.753	-1.504	0.435	0.464	-0.349	1.016	-1.27	0.536
1636	1.72	0.41	0.61	10.84	3.35	1.065	1			-0.808	-0.561	0.105	0.284	0.144	-0.778	0.507	0.529	0.648	-0.305	-0.563	0.208	-0.711	1.197	0.365	0.322	0.21	0.225	0.177	-0.021	-0.071	-0.141
1637	6.23	1.49	3.22	10.84	3.35	3.86	1			0.123	0.165	-2.57	-0.296	0.408	-1.462	0.655	1.806	0.784	0.431	0.344	-1.401	-0.72	1.433	0.365	0.322	0.21	0.225	0.177	-0.021	-0.071	-0.141
1638	2.52	0.41	1.74	9.39	9.88	1.465	1			-1.243	-0.912	-0.211	-1.529	-0.172	0.924	2.606	0.529	0.343	0.895	0.72	-2.208	-1.563	2.096	0.753	0.665	0.435	-2.155	1.337	-2.106	0.368	0.25
1639	0.99	1.49	1.15	7.08	3.35	1.24	1			-0.502	-2.641	-1.826	-0.296	2.594	0.339	0.806	-0.048	0.975	1.173	-0.883	-0.1	-1.119	0.859	-0.418	-0.474	1.376	-0.68	0.177	-0.021	-0.071	-0.141
1640	3.37	0.41	1.15	3.4	-0.58	1.89	1			0.517	0.691	-0.536	0.284	-0.497	-0.778	-0.133	0.529	0.011	1.173	-0.883	-0.1	-1.119	0.859	0.071	0.041	-0.064	-0.048	1.288	-2.138	0.359	0.242
1641	2.52	0.41	1.15	3.4	3.35	1.465	1			-1.243	1.052	-0.211	0.284	-0.172	-0.778	0.205	0.529	0.343	-0.612	0.955	-1.846	-1.119	2.328	0.071	0.041	-0.064	-0.048	0.177	-0.021	-0.071	-0.141
1642	1.72	1.49	1.15	3.4	3.35	1.605	4			-0.808	-0.561	0.105	-0.296	0.144	0.339	0.507	-0.048	0.648	-0.612	-0.883	-0.1	0.473	0.859	0.071	0.041	-0.064	-0.048	0.177	-0.021	-0.071	-0.141
1643	1.72	2.62	2.41	3.4	3.35	2.17	4			-0.808	-0.561	0.105	0.949	0.144	-0.268	0.507	-0.657	0.648	-1.464	-1.875	-0.834	1.51	1.838	0.071	0.041	-0.064	-0.048	0.177	-0.021	-0.071	-0.141
1644	-0.93	-1.56	0.11	3.4	3.35	-1.245	4			0.244	0.464	-0.507	-0.314	-0.449	0.366	0.094	-0.049	0.299	-0.015	-0.274	0.494	-0.342	0.132	0.071	0.041	-0.064	-0.048	0.177	-0.021	-0.071	-0.141
1645	2.52	1.49	-0.37	-0.28	3.35	2.005	4			-1.243	1.052	-0.211	-0.296	-0.172	0.339	0.205	-0.048	0.343	0.265	0.006	-0.719	0.002	0.481	-1.325	0.66	0.431	0.46	0.177	-0.021	-0.071	-0.141
1646	1.72	-1.56	-0.37	-1.42	3.35	0.08	4			1.169	1.537	2.573	-2.029	0.144	3.855	-1.571	-1.781	-3.242	-1.4	0.006	-0.719	0.002	1.995	-0.728	-0.834	0.763	0.814	0.177	-0.021	-0.071	-0.141
1647	2.52	0.41	0.11	3.4	3.35	1.465	4			0.79	-0.912	-0.211	0.284	-0.172	0.924	0.205	-1.229	0.343	-0.015	-0.274	-1.091	-0.342	1.566	0.071	0.041	-0.064	-0.048	0.177	-0.021	-0.071	-0.141
1648	1.72	1.49	-0.37	3.4	3.35	1.605	4			-0.808	-0.561	0.105	-0.296	0.144	0.339	0.507	-0.048	0.648	0.265	0.006	-0.719	0.002	0.481	0.071	0.041	-0.064	-0.048	0.177	-0.021	-0.071	-0.141
1649	3.37	2.62	1.15	3.4	3.35	2.995	4			0.517	0.691	-0.536	-0.924	-0.497	1.58	-0.133	-0.657	0.011	-0.612	-0.883	-0.1	0.473	0.859	0.071	0.041	-0.064	-0.048	0.177	-0.021	-0.071	-0.141
1650	4.24	1.49	-0.37	3.4	3.35	2.865	4			0.335	0.448	1.047	-0.296	1.1	0.339	-0.466	-0.048	-2.644	1.93	0.006	-2.211	-1.419	1.995	0.071	0.041	-0.064	-0.048	0.177	-0.021	-0.071	-0.141
1651	0.31	0.41	0.11	-1.42	-0.58	0.36	4			-0.244	-0.016	0.648	0.284	-1.225	-0.778	1.139	0.529	-0.407	-1.749	-2.036	0.494	1.086	1.566	-0.728	1.164	0.763	-1.215	-0.696	0.464	0.359	0.242
1652	0.99	0.41	-0.37	3.4	3.35	0.7	4			-0.502	-0.282	-1.826	-3.342	0.424	2.626	2.649	0.529	-0.807	0.265	0.006	-2.211	0.002	1.995	0.071	0.041	-0.064	-0.048	0.177	-0.021	-0.071	-0.141
1653	0.99	0.41	-0.37	7.08	3.35	0.7	4			-0.502	-0.282	-1.826	-1.529	0.424	0.924	2.649	0.529	-0.807	0.265	0.006	-2.211	0.002	1.995	-0.418	-0.474	1.376	-0.68	0.177	-0.021	-0.071	-0.141
1654	0.99	-0.58	0.61	3.4	3.35	0.205	4			-0.502	-2.641	0.387	0.818	0.424	-1.923	0.806	1.083	0.975	-0.305	-0.563	-1.474	0.779	1.197	0.071	0.041	-0.064	-0.048	0.177	-0.021	-0.071	-0.141
1655	1.72	0.41	0.61	3.4	3.35	1.065	4			-0.808	-2.66	0.105	0.284	2.59	-0.778	0.507	0.529	0.648	-0.305	-0.563	-1.474	0.779	1.197	0.071	0.041	-0.064	-0.048	0.177	-0.021	-0.071	-0.141
1656	3.37	0.41	0.11	-0.28	-0.58	1.89	4			-1.922	0.691	-0.536	-1.529	-0.497	2.626	2.334	-1.229	0.011	-0.015	-0.274	-1.091	-0.342	1.566	-1.325	0.66	0.431	0.46	-0.696	0.464	0.359	0.242
1657	1.72	0.41	0.61	3.4	3.35	1.065	4			1.169	-2.66	0.105	-1.529	0.144	0.924	0.507	0.529	0.648	-0.305	1.217	-1.474	-0.711	1.197	0.071	0.041	-0.064	-0.048	0.177	-0.021	-0.071	-0.141
1658	1.72	1.49	1.15	3.4	3.35	1.605	4			-0.808	-0.561	0.105	-0.296	0.144	0.339	0.507	-0.048	0.648	-0.612	-0.883	-0.1	0.473	0.859	0.071	0.041	-0.064	-0.048	0.177	-0.021	-0.071	-0.141
1659	-0.93	-0.58	0.11	3.4	3.35	-0.755	4			0.244	0.464	-0.507	-0.892	-0.449	1.522	0.094	-0.617	0.299	-0.015	-2.036	-1.091	1.086	1.566	0.071	0.041	-0.064	-0.048	0.177	-0.021	-0.071	-0.141
1660	0.31	0.41	0.11	-2.51	8.36	0.36	4			2.147	-2.513	2.593	0.284	-1.225	-0.778	-0.616	0.529	-0.407	-0.015	-2.036	0.494	1.086	0.132	-0.345	-0.426	1.31	-0.679	-0.349	-0.984	0.787	0.536
1661	0.99	0.41	0.11	-4.12	3.35	0.7	4			-0.502	-0.282	0.387	0.284	-1.745	0.924	0.806	-1.229	0.975	-0.015	-0.274	-1.091	-0.342	1.566	0.196	0.112	-0.179	-0.135	0.177	-0.021	-0.071	-0.141
1662	1.72	-0.58	0.61	3.4	3.35	0.57	4			-0.808	-0.561	0.105	0.818	0.144	-0.2	0.507	-0.617	0.648	-0.305	-0.563	-1.474	-0.711	2.616	0.071	0.041	-0.064	-0.048	0.177	-0.021	-0.071	-0.141
1663	6.23	1.49	1.74	10.84	11.66	3.86	4			0.123	-6.058	0.388	-0.296	0.408	0.339	0.655	-0.048	0.784	0.895	0.72	-2.208	-1.563	2.096	0.365	0.322	0.21	0.225	0.55	0.195	0.151	0.103
1664	-0.93	-2.58	-0.37	-4.12	3.35	-1.755	4			0.244	0.464	-2.254	-1.467	-0.449	2.85	1.846	-1.215	0.299	0.265	1.735	-2.211	-1.419	1.995	0.196	0.112	-0.179	-0.135	0.177	-0.021	-0.071	-0.141
1665	0.31	-1.56	1.15	-2.51	3.35	-0.625	2			2.147	-0.016	-1.297	-0.314	0.689	0.366	-0.616	-0.049	-0.407	1.173	0.955	-3.592	-1.119	2.328	-0.345	-0.426	1.31	-0.679	0.177	-0.021	-0.071	-0.141
1666	0.31	-0.58	3.22	-0.28	8.36	-0.135	2			-2.636	2.482	0.648	0.818	0.689	-0.2	-0.616	-0.617	-0.407	0.431	0.344	-1.401	-0.72	1.433	-1.325	0.66	0.431	0.46	-0.349	-0.984	0.787	0.536
1667	2.52	1.49	-0.37	3.4	-2.01	2.005	2			0.79	1.052	-0.211	-0.296	-0.172	0.339	0.205	-0.048	-1.92	-1.4	-1.724	0.772	1.423	0.481	0.071	0.041	-0.064	-0.048	-0.096	0.945	-1.333	0.5
1668	2.52	-0.58	1.74	-4.12	-0.58	0.97	2			0.79	1.052	-0.211	-0.892	-0.172	1.522	0.205	-0.617	-1.92	0.895	0.72	-2.208	-1.563	2.096	0.196	0.112	-0.179	-0.135	1.288	0.464	-2.765	0.242
1669	3.37	1.49	0.11	-0.28	-0.58	2.43	2			0.517	0.691	-0.536	-0.296	-0.497	0.339	-0.133	-0.048	0.011	-1.749	-2.036	0.494	1.086	1.566	0.748	0.66	0.431	-2.162	1.288	0.464	-2.765	0.242
1670	2.52	-0.58	3.22	10.84	7	0.97	2			0.79	-0.912	2.207	0.818	-0.172	-0.2	0.205	-0.617	-1.92	0.431	0.344	-1.401	-0.72	1.433	0.365	0.322	0.21	0.225	5.559	-0.499	-0.644	-0.947
1671	3.37	-0.58	1.74	-0.28	3.35	1.395	2			0.517	-1.43	-0.536	0.818	1.655	-0.2	-0.133	-0.617	0.011	0.895	0.72	-2.208	0.138	0.52	-1.325	0.66	0.431	0.46	0.177	-0.021	-0.071	-0.141
1672	1.72	0.41	1.15	-4.12	-3.1	1.065	2			-0.808	-0.561	0.105	0.284	0.144	-0.778	0.507	0.529	0.648	1.173	0.955	-3.592	0.473	0.859	0.196	0.112	-0.179	-0.135	0.364	-0.5	-0.72	0.863
1673	3.37	1.49	1.74	10.84	11.66	2.43	2			-1.922	-1.43	-0.536	-0.296	-0.497	-1.462	2.334	1.806	2.507	0.895	0.72	-2.208	-1.563	2.096	0.365	0.322	0.21	0.225	0.55	0.195	0.151	0.103
1674	1.72	1.49	1.15	3.4	3.35	1.605	2			-0.808	-0.561	0.105	-0.296	0.144	0.339	0.507	-0.048	0.648	-0.612	-0.883	-0.1	0.473	0.859	0.071	0.041	-0.064	-0.048	0.177	-0.021	-0.071	-0.141
1675	0.31	-1.56	0.11	-0.28	3.35	-0.625	2			-0.244	-0.016	0.648	-0.314	0.689	0.366	-0.616	-0.049	-0.407	-0.015	-0.274	-1.091	-0.342	1.566	-1.325	0.66	0.431	0.46	0.177	-0.021	-0.071	-0.141
1676	4.24	1.49	1.15	-4.12	9.88	2.865	2			0.335	0.448	1.047	-0.296	1.1	0.339	-0.466	-0.048	-2.644	-0.612	0.955	-0.1	-1.119	0.859	0.196	0.112	-0.179	-0.135	-0.748	0.475	0.368	0.25
1677	-0.93	-0.58	0.11	3.4	-4.18	-0.755	2			-2.122	2.589	-0.507	-0.892	-0.449	1.522	0.094	-0.617	0.299	-0.015	-0.274	-2.676	-0.342	3	0.071	0.041	-0.064	-0.048	0.832	-0.052	-0.267	-0.585
1678	5.13	1.49	0.61	3.4	9.88	3.31	2			0.214	0.286	0.672	1.551	-1.398	-3.263	1.128	1.806	-0.681	1.459	-0.563	-1.474	-0.711	1.197	0.071	0.041	-0.064	-0.048	-0.748	0.475	0.368	0.25
1679	1.72	1.49	1.15	3.4	3.35	1.605	2			-0.808	-0.561	0.105	-0.296	0.144	0.339	0.507	-0.048	0.648	-0.612	-0.883	-0.1	0.473	0.859	0.071	0.041	-0.064	-0.048	0.177	-0.021	-0.071	-0.141
1680	1.72	0.41	1.15	3.4	3.35	1.065	2			1.169	-0.561	0.105	0.284	-2.302	-0.778	0.507	0.529	0.648	-0.612	-0.883	-0.1	0.473	0.859	0.071	0.041	-0.064	-0.048	0.177	-0.021	-0.071	-0.141
1681	3.37	0.41	1.15	10.84	11.66	1.89	2			0.517	0.691	-0.536	-1.529	1.655	0.924	-2.6	0.529	0.011	1.173	0.955	-3.592	-1.119	2.328	0.365	0.322	0.21	0.225	0.55	0.195	0.151	0.103
1682	3.37	-1.56	0.11	3.4	3.35	0.905	2			0.517	-1.43	-0.536	-0.314	1.655	0.366	-0.133	-0.049	0.011	-1.749	-0.274	0.494	-0.342	1.566	0.071	0.041	-0.064	-0.048	0.177	-0.021	-0.071	-0.141
1683	1.72	0.41	4.32	10.84	9.88	1.065	1			1.169	1.537	-2.364	0.284	0.144	-0.778	0.507	0.529	-1.297	0.249	0.199	-2.535	0.638	0.884	0.365	0.322	0.21	0.225	1.337	0.475	0.368	-3.993
1684	0.99	-0.58	-0.37	-0.28	-0.58	0.205	2			-0.502	-0.282	0.387	-0.892	0.424	-0.2	-1.037	1.083	0.975	-1.4	1.735	-2.211	0.002	1.995	-1.325	0.66	0.431	0.46	-0.696	0.464	0.359	0.242
1685	4.24	0.41	1.74	3.4	3.35	2.325	2			0.335	0.448	-0.917	0.284	1.1	0.924	1.714	-1.229	-2.644	0.895	0.72	-2.208	-1.563	2.096	0.071	0.041	-0.064	-0.048	0.177	-0.021	-0.071	-0.141
1686	1.72	0.41	0.11	3.4	7	1.065	2			-0.808	-0.561	0.105	0.284	0.144	-0.778	0.507	0.529	0.648	-1.749	-2.036	0.494	1.086	1.566	0.071	0.041	-0.064	-0.048	-0.17	-0.499	-0.644	1.056
1687	0.31	0.41	0.61	-2.51	3.35	0.36	2			-0.244	-0.016	0.648	-1.529	-1.225	0.924	-0.616	0.529	1.338	-0.305	-0.563	-1.474	-0.711	2.616	-0.345	-0.426	-0.731	1.396	0.177	-0.021	-0.071	-0.141
1688	0.99	0.41	-0.37	-4.12	7	0.7	2			-0.502	-0.282	0.387	-1.529	0.424	0.924	0.806	0.529	-0.807	0.265	0.006	-2.211	0.002	1.995	0.196	0.112	-0.179	-0.135	-0.17	-0.499	-0.644	1.056
1689	0.99	-1.56	1.15	-4.12	3.35	-0.285	2			-0.502	-2.641	0.387	-0.314	0.424	0.366	0.806	-0.049	0.975	-0.612	0.955	-1.846	0.473	0.859	0.196	0.112	-0.179	-0.135	0.177	-0.021	-0.071	-0.141
1690	5.13	0.41	1.74	3.4	3.35	2.77	2			0.214	0.286	0.672	0.284	0.706	-0.778	-0.842	0.529	-0.681	0.895	0.72	-2.208	0.138	0.52	0.071	0.041	-0.064	-0.048	0.177	-0.021	-0.071	-0.141
1691	1.72	1.49	1.15	3.4	3.35	1.605	2			-0.808	-0.561	0.105	-0.296	0.144	0.339	0.507	-0.048	0.648	-0.612	-0.883	-0.1	0.473	0.859	0.071	0.041	-0.064	-0.048	0.177	-0.021	-0.071	-0.141
1692	0.99	-0.58	-0.37	3.4	3.35	0.205	2			-0.502	-0.282	0.387	0.818	0.424	-0.2	0.806	-0.617	-0.807	-1.4	0.006	-0.719	0.002	1.995	0.071	0.041	-0.064	-0.048	0.177	-0.021	-0.071	-0.141
1693	3.37	0.41	2.41	-5.73	9.88	1.89	2			-1.922	0.691	-0.536	-1.529	1.655	0.924	-0.133	0.529	0.011	-1.464	0.516	0.992	-2.01	1.838	0.753	0.653	0.363	-2.008	-0.748	0.475	0.368	0.25
1694	1.72	1.49	1.74	-2.51	3.35	1.605	2			-0.808	-0.561	2.573	-2.143	0.144	0.339	-1.571	1.806	0.648	-0.972	0.72	-2.208	1.839	0.52	2.167	-0.426	-0.731	-0.679	0.177	-0.021	-0.071	-0.141
1695	-0.32	-1.56	-0.37	-1.42	-0.58	-0.94	2			0.007	2.609	-0.867	-2.029	-0.805	2.11	-0.249	-0.049	-0.044	0.265	0.006	-0.719	0.002	0.481	1.315	1.164	-1.299	-1.215	-0.696	0.464	0.359	0.242
1696	0.31	-0.58	0.61	-1.42	3.35	-0.135	2			-0.244	-0.016	-1.297	-0.892	0.689	-0.2	1.139	1.083	-0.407	-0.305	1.217	-1.474	-0.711	1.197	1.315	-0.834	-1.299	0.814	0.177	-0.021	-0.071	-0.141
1697	6.23	1.49	1.74	7.08	11.66	3.86	2			0.123	0.165	0.388	1.551	-2.444	-3.263	0.655	1.806	0.784	0.895	0.72	-0.437	-3.264	2.096	-3.218	-0.474	1.376	1.468	0.55	0.195	0.151	0.103
1698	2.52	0.41	0.61	3.4	3.35	1.465	2			-1.243	1.052	-0.211	0.284	-0.172	-0.778	0.205	0.529	0.343	-0.305	-0.563	-1.474	0.779	1.197	0.071	0.041	-0.064	-0.048	0.177	-0.021	-0.071	-0.141
1699	2.52	0.41	1.15	3.4	3.35	1.465	2			0.79	-0.912	-0.211	0.284	-0.172	-0.778	0.205	0.529	0.343	-0.612	-0.883	-1.846	0.473	2.328	0.071	0.041	-0.064	-0.048	0.177	-0.021	-0.071	-0.141
1700	0.99	-0.58	0.11	3.4	3.35	0.205	2			-0.502	-0.282	0.387	-0.892	0.424	1.522	0.806	-0.617	-0.807	-1.749	1.487	-2.676	1.086	1.566	0.071	0.041	-0.064	-0.048	0.177	-0.021	-0.071	-0.141
1701	0.99	0.41	0.11	3.4	3.35	0.7	2			-0.502	-0.282	0.387	0.284	0.424	0.924	0.806	-1.229	-0.807	-0.015	-0.274	-1.091	-0.342	1.566	0.071	0.041	-0.064	-0.048	0.177	-0.021	-0.071	-0.141
1702	0.99	-0.58	0.11	-1.42	3.35	0.205	2			-0.502	-0.282	0.387	-0.892	0.424	1.522	0.806	-0.617	-0.807	-0.015	1.487	-2.676	-0.342	1.566	-0.728	1.164	-1.299	0.814	0.177	-0.021	-0.071	-0.141
[truncated: 4 more columns]

## Sheet: controlE
; This is file "example0.txt" - ";" starts a comment
&INST ; this starts the control specifications; it is optional
TITLE = 'LIKING FOR SCIENCE (Wright & Masters p.18)'
NI = 40 ; 40 items
ITEM1 = 11 ; responses start in column 1 of the data
NAME1 = 1 ; person-label starts in column 28 of the data
ITEM = ACT ; items are called "activities"
PERSON= KID ; persons are called "kids"
CODES = 01234 ; valid response codes (ratings) are 0, 1, 2
CLFILE=* ; label the response categories
0 Dislike ; names of the reponse categories
1 Neutral
2 Like
* ; "*" means the end of a list
DATA= kidmap_data.txt
; sifile=c:\simulation.txt
; DATA=c:\simulation.txt
;PSELECT=M
IAFILE=*
19 2
20 -0.07
21 -0.58
22 -1.35
*
xfile=xfzscore.txt
idelete=1,2,3,4,5,6,7,8,9,10,11,12,13,14,15,16,17,18
RMSR=Y
PRCOMP=S
inumb=Y
pfile = pfile.txt
&END ; this ends the control specifications

## Sheet: controlD
; This is file "example0.txt" - ";" starts a comment
&INST ; this starts the control specifications; it is optional
TITLE = 'LIKING FOR SCIENCE (Wright & Masters p.18)'
NI = 40 ; 40 items
ITEM1 = 11 ; responses start in column 1 of the data
NAME1 = 1 ; person-label starts in column 28 of the data
ITEM = ACT ; items are called "activities"
PERSON= KID ; persons are called "kids"
CODES = 01234 ; valid response codes (ratings) are 0, 1, 2
CLFILE=* ; label the response categories
0 Dislike ; names of the reponse categories
1 Neutral
2 Like
* ; "*" means the end of a list
DATA= kidmap_data.txt
; sifile=c:\simulation.txt
; DATA=c:\simulation.txt
;PSELECT=M
IAFILE=*
15 0.58
16 0.33
17 -0.52
18 -0.39
*
idelete=1,2,3,4,5,6,7,8,9,10,11,12,13,14,19,20,21,22
xfile=xfzscore.txt
RMSR=Y
PRCOMP=S
inumb=Y
pfile = pfile.txt
&END ; this ends the control specifications

## Sheet: controlC
; This is file "example0.txt" - ";" starts a comment
&INST ; this starts the control specifications; it is optional
TITLE = 'LIKING FOR SCIENCE (Wright & Masters p.18)'
NI = 40 ; 40 items
ITEM1 = 11 ; responses start in column 1 of the data
NAME1 = 1 ; person-label starts in column 28 of the data
ITEM = ACT ; items are called "activities"
PERSON= KID ; persons are called "kids"
CODES = 01234 ; valid response codes (ratings) are 0, 1, 2
CLFILE=* ; label the response categories
0 Dislike ; names of the reponse categories
1 Neutral
2 Like
* ; "*" means the end of a list
DATA= kidmap_data.txt
; sifile=c:\simulation.txt
; DATA=c:\simulation.txt
;PSELECT=M
IAFILE=*
10 -0.98
11 -1.43
12 -0.09
13 0.91
14 1.58
*
idelete=1,2,3,4,5,6,7,8,9,15,16,17,18,19,20,21,22
xfile=xfzscore.txt
RMSR=Y
PRCOMP=S
inumb=Y
pfile = pfile.txt
&END ; this ends the control specifications

## Sheet: controlB
; This is file "example0.txt" - ";" starts a comment
&INST ; this starts the control specifications; it is optional
TITLE = 'LIKING FOR SCIENCE (Wright & Masters p.18)'
NI = 40 ; 40 items
ITEM1 = 11 ; responses start in column 1 of the data
NAME1 = 1 ; person-label starts in column 28 of the data
ITEM = ACT ; items are called "activities"
PERSON= KID ; persons are called "kids"
CODES = 01234 ; valid response codes (ratings) are 0, 1, 2
CLFILE=* ; label the response categories
0 Dislike ; names of the reponse categories
1 Neutral
2 Like
* ; "*" means the end of a list
DATA= kidmap_data.txt
; sifile=c:\simulation.txt
; DATA=c:\simulation.txt
;PSELECT=M
IAFILE=*
4 -0.55
6 0.63
8 -0.09
*
idelete=1,2,3,5,7,9,10,11,12,13,14,15,16,17,18,19,20,21,22
xfile=xfzscore.txt
RMSR=Y
PRCOMP=S
inumb=Y
pfile = pfile.txt
&END ; this ends the control specifications

[truncated: 5 more sheets: controlA, data, fre, trust, main]
